# Supplementary material for: Clinically actionable cancer somatic variants (CACSV): a tumor interpreted dataset for analytical workflows
Source: BMC Med Genomics. 2022 Apr 25;15:95. doi: 10.1186/s12920-022-01235-7 (PMC9036759; doi:10.1186/s12920-022-01235-7)
Supplement: Supplementary file 1 — Additional file 1: Table S1. List of all cancer consensus genes against their tissue type involvement. [file 12920_2022_1235_MOESM1_ESM.xlsx]

## Sheet: Sheet1
Gene	all	aml	anal	rectal	colon	bladder	uterine	bone	breast	cns	esophageal	gastric	kaposi	melanoma	ovarian	cervical	mds	nhl	pancreas	nsclc	sclc	hnscc
A1CF	0	0	0	0	0	0	0	0	0	0	0	0	0	1	0	0	0	0	0	0	0	0
A4GALT	2	2	0	0	0	0	0	0	0	0	0	0	0	0	0	0	0	2	0	0	0	0
AAAS	0	0	0	2	2	0	0	0	0	0	0	0	0	0	0	0	0	0	0	0	0	0
AACS	0	0	0	0	0	0	0	0	0	0	0	0	0	0	0	0	0	0	0	0	0	0
AADAC	0	0	0	0	0	0	0	0	0	0	0	0	0	0	0	0	0	0	0	0	0	0
AAGAB	2	2	0	2	2	0	0	0	0	0	0	0	0	0	0	0	0	2	2	0	0	0
AAK1	2	2	0	2	2	0	0	0	0	2	0	2	0	0	0	0	0	2	2	0	0	0
AAMDC	2	2	0	2	2	0	0	0	0	0	0	0	0	0	0	0	0	2	0	0	0	0
AARD	0	2	0	0	0	0	2	2	2	2	0	0	0	0	2	0	0	0	0	0	0	0
AARS1	0	0	0	0	0	0	0	0	0	0	0	0	0	0	0	0	0	0	0	0	0	0
AARSD1	2	2	0	0	0	0	0	0	0	0	0	0	0	0	0	0	0	2	0	0	0	0
AASDHPPT	2	2	0	0	0	0	0	0	0	0	0	0	0	0	0	0	0	2	0	0	0	0
AASS	0	0	0	0	0	0	0	0	0	0	0	0	0	0	0	0	0	0	0	0	0	0
AATF	0	0	0	0	0	0	0	0	0	2	0	0	0	0	0	0	0	0	0	0	0	0
AATK	2	2	0	0	0	0	0	0	0	0	0	0	0	0	0	0	0	2	0	0	0	0
ABAT	0	0	0	2	2	0	0	0	0	0	0	0	0	0	0	0	0	0	0	0	0	0
ABCA1	0	0	0	0	0	0	0	0	0	2	0	0	0	0	0	0	0	0	0	0	0	0
ABCA2	2	2	0	0	0	0	0	0	0	0	0	0	0	0	0	0	0	2	0	0	0	0
ABCA3	2	2	0	0	0	0	0	0	0	0	0	0	0	0	0	0	0	2	0	0	0	0
ABCA6	0	0	0	0	0	0	0	0	0	0	0	0	0	0	0	0	0	0	0	0	0	0
ABCA7	0	0	0	2	2	0	0	0	0	0	0	0	0	0	0	0	0	0	0	0	0	0
ABCB11	0	0	0	0	0	0	0	0	0	0	0	0	0	0	0	0	0	0	0	0	0	0
ABCB4	0	0	0	0	0	0	0	0	0	0	0	0	0	0	0	0	0	0	0	0	0	0
ABCB7	0	0	0	2	2	0	0	0	0	0	0	0	0	0	0	0	0	0	0	0	0	0
ABCC1	2	2	0	0	0	0	0	0	0	0	0	0	0	0	0	0	0	2	0	0	0	0
ABCC2	2	2	0	2	2	0	0	0	0	0	0	0	0	0	0	0	0	2	0	0	0	0
ABCC3	0	0	0	2	2	0	0	0	0	0	0	0	0	0	0	0	0	0	0	0	0	0
ABCC4	2	2	0	0	0	0	0	0	0	0	0	0	0	0	0	0	0	2	0	0	0	0
ABCC5	2	2	0	0	0	0	0	0	0	0	0	0	0	0	0	0	0	2	0	0	0	0
ABCC6	2	2	0	0	0	0	0	0	0	0	0	0	0	0	0	0	0	2	0	0	0	0
ABCD1	0	0	0	2	2	0	0	0	0	0	0	0	0	0	0	0	0	0	0	0	0	0
ABCD3	0	0	0	2	2	0	0	0	0	0	0	2	0	0	0	0	0	0	0	0	0	0
ABCD4	2	2	0	0	0	0	0	0	0	0	0	0	0	0	0	0	0	2	0	0	0	0
ABCE1	0	0	0	2	2	0	0	0	0	0	0	0	0	0	0	0	0	0	0	0	0	0
ABCF1	2	2	0	0	0	0	0	0	0	0	0	0	0	0	0	0	0	2	0	0	0	0
ABCG1	2	2	0	0	0	0	0	0	0	0	0	0	0	0	0	0	0	2	0	0	0	0
ABCG4	2	2	0	0	0	0	0	0	0	0	0	0	0	0	0	0	0	2	0	0	0	0
ABCG5	2	2	0	2	2	0	0	0	0	0	0	0	0	0	0	0	0	2	0	0	0	0
ABCG8	2	2	0	2	2	0	0	0	0	0	0	0	0	0	0	0	0	2	0	0	0	0
ABHD10	2	2	0	0	0	0	0	0	0	0	0	0	0	0	0	0	0	2	0	0	0	0
ABHD11	2	2	0	0	0	0	0	0	0	0	0	0	0	0	0	0	0	2	0	0	0	0
ABHD12	2	2	0	0	0	0	0	0	0	0	0	0	0	0	0	0	0	2	0	0	0	0
ABHD12B	2	2	0	0	0	0	0	0	0	0	0	0	0	0	0	0	0	2	0	0	0	0
ABHD13	0	0	0	0	0	0	0	0	0	2	0	0	0	0	0	0	0	0	0	0	0	0
ABHD15	0	0	0	2	2	0	0	0	0	0	0	0	0	0	0	0	0	0	0	0	0	0
ABHD16A	0	0	0	2	2	0	0	0	0	0	0	0	0	0	0	0	0	0	0	0	0	0
ABHD16B	2	2	0	0	0	0	0	0	0	0	0	0	0	0	0	0	0	2	0	0	0	0
ABHD17A	0	0	0	0	0	0	0	0	0	0	0	0	0	0	0	0	0	0	0	0	0	0
ABHD17B	2	2	0	0	0	0	0	0	0	2	0	0	0	0	0	0	0	2	0	0	0	0
ABHD17C	2	2	0	2	2	0	0	0	0	2	0	0	0	0	0	0	0	2	2	0	0	0
ABHD2	2	2	0	2	2	0	0	0	0	0	0	2	0	0	0	0	0	2	2	0	0	0
ABHD5	2	2	0	0	0	0	0	0	0	0	0	0	0	0	0	0	0	2	0	0	0	0
ABHD6	0	0	0	2	2	0	0	0	0	0	0	0	0	0	0	0	0	0	0	0	0	0
ABI1	0	0	0	0	0	0	0	0	0	0	0	0	0	0	0	0	0	0	0	0	0	0
ABI3	0	0	0	2	2	0	0	0	0	0	0	0	0	0	0	0	0	0	0	0	0	0
ABL1	0	0	0	0	0	0	0	0	0	0	0	0	0	0	0	0	0	0	0	0	0	0
ABL2	0	0	0	0	0	0	0	0	0	0	0	0	0	0	0	0	0	0	0	0	0	0
ABLIM1	2	2	0	0	0	0	0	0	0	0	0	0	0	0	0	0	0	2	0	0	0	0
ABLIM3	0	0	0	0	0	0	0	0	0	0	0	0	0	0	0	0	0	0	0	0	0	0
ABR	2	2	0	0	0	0	0	0	0	0	0	0	0	0	0	0	0	2	0	0	0	0
ABRAXAS2	0	0	0	0	0	0	0	0	0	0	0	0	0	0	0	0	0	0	0	0	0	0
ABTB2	2	2	0	2	2	0	0	0	0	2	0	0	0	0	0	0	0	2	0	0	0	0
ACAA1	0	0	0	0	0	0	0	0	0	0	0	0	0	0	0	0	0	0	0	0	0	0
ACAA2	0	0	0	0	0	0	0	0	0	0	0	0	0	0	0	0	0	0	0	0	0	0
ACACA	2	2	0	0	0	0	0	0	0	0	0	0	0	0	0	0	0	2	0	0	0	0
ACAD10	2	2	0	2	2	0	0	0	0	0	0	0	0	0	0	0	0	2	0	0	0	0
ACAD11	0	0	0	0	0	0	0	0	0	0	0	0	0	0	0	0	0	0	0	0	0	0
ACADL	2	2	0	0	0	0	0	0	0	0	0	0	0	0	0	0	0	2	0	0	0	0
ACADM	0	0	0	0	0	0	0	0	0	0	0	0	0	0	0	0	0	0	0	0	0	0
ACADS	0	0	0	2	2	0	0	0	0	0	0	0	0	0	0	0	0	0	0	0	0	0
ACADVL	2	2	0	0	0	0	0	0	0	0	0	0	0	0	0	0	0	2	0	0	0	0
ACAP2	2	2	0	2	2	0	0	0	0	2	0	0	0	0	0	0	0	2	0	0	0	0
ACAT1	0	0	0	0	0	0	0	0	0	0	0	0	0	0	0	0	0	0	0	0	0	0
ACAT2	2	2	0	2	2	0	0	0	0	0	0	0	0	0	0	0	0	2	0	0	0	0
ACBD3	2	2	0	2	2	0	0	0	0	0	0	2	0	0	0	0	0	2	0	0	0	0
ACBD4	2	2	0	0	0	0	0	0	0	0	0	0	0	0	0	0	0	2	0	0	0	0
ACBD5	0	0	0	2	2	0	0	0	0	0	0	0	0	0	0	0	0	0	0	0	0	0
ACBD6	2	2	0	0	0	0	0	0	0	0	0	0	0	0	0	0	0	2	0	0	0	0
ACD	0	0	0	2	2	0	0	0	0	0	0	0	0	0	0	0	0	0	0	0	0	0
ACER1	0	0	0	2	2	0	0	0	0	0	0	0	0	0	0	0	0	0	0	0	0	0
ACER2	0	0	0	2	2	0	0	0	0	0	0	0	0	0	0	0	0	0	0	0	0	0
ACER3	2	2	0	0	0	0	0	0	0	0	0	0	0	0	0	0	0	2	0	0	0	0
ACIN1	2	2	0	2	2	0	0	0	0	0	0	2	0	0	0	0	0	2	0	0	0	0
ACKR3	0	0	0	0	0	0	0	0	0	0	0	0	0	0	0	0	0	0	0	0	0	0
ACKR4	0	0	0	0	0	0	0	0	0	0	0	0	0	0	0	0	0	0	0	0	0	0
ACLY	0	0	0	0	0	0	0	0	0	0	0	0	0	0	0	0	0	0	0	0	0	0
ACO1	0	2	0	0	0	0	2	2	2	2	0	0	0	0	2	0	0	0	0	0	0	0
ACO2	0	0	0	2	2	0	0	0	0	0	0	0	0	0	0	0	0	0	2	0	0	0
ACOT11	2	2	0	0	0	0	0	0	0	0	0	0	0	0	0	0	0	2	0	0	0	0
ACOT12	0	0	0	0	0	0	0	0	0	0	0	0	0	0	0	0	0	0	0	0	0	0
ACOT13	0	0	0	2	2	0	0	0	0	0	0	0	0	0	0	0	0	0	0	0	0	0
ACOT2	0	0	0	2	2	0	0	0	0	0	0	0	0	0	0	0	0	0	0	0	0	0
ACOT4	2	2	0	0	0	0	0	0	0	0	0	0	0	0	0	0	0	2	0	0	0	0
ACOT9	0	0	0	2	2	0	0	0	0	0	0	0	0	0	0	0	0	0	0	0	0	0
ACOX1	2	2	0	0	0	0	0	0	0	0	0	0	0	0	0	0	0	2	0	0	0	0
ACOX2	2	2	0	2	2	0	0	0	0	0	0	0	0	0	0	0	0	2	0	0	0	0
ACOXL	2	2	0	0	0	0	0	0	0	0	0	0	0	0	0	0	0	2	0	0	0	0
ACP1	0	0	0	0	0	0	0	0	0	0	0	2	0	0	0	0	0	0	0	0	0	0
ACP6	2	2	0	0	0	0	0	0	0	0	0	0	0	0	0	0	0	2	0	0	0	0
ACRBP	0	0	0	2	2	0	0	0	0	0	0	2	0	0	0	0	0	0	2	0	0	0
ACSBG1	2	2	0	0	0	0	0	0	0	0	0	0	0	0	0	0	0	2	0	0	0	0
ACSBG2	2	2	0	0	0	0	0	0	0	0	0	0	0	0	0	0	0	2	0	0	0	0
ACSF3	2	2	0	0	0	0	0	0	0	0	0	0	0	0	0	0	0	2	0	0	0	0
ACSL1	0	0	0	0	0	0	0	0	0	0	0	0	0	0	0	0	0	0	0	0	0	0
ACSL3	0	0	0	0	0	0	0	0	0	0	0	0	0	0	0	0	0	0	0	0	0	0
ACSL4	0	0	0	0	0	0	0	0	0	0	0	0	0	2	0	0	0	0	0	0	0	0
ACSL5	2	2	0	2	2	0	0	0	0	0	0	0	0	0	0	0	0	2	0	0	0	0
ACSL6	0	0	0	0	0	0	0	0	0	0	0	0	0	0	0	0	0	0	0	0	0	0
ACSM1	0	0	0	0	0	0	0	0	0	0	0	0	0	0	0	0	0	0	0	0	0	0
ACSM4	2	2	0	0	0	0	0	0	0	0	0	0	0	0	0	0	0	2	0	0	0	0
ACSS2	2	2	0	2	2	0	0	0	0	0	0	0	0	0	0	0	0	2	0	0	0	0
ACTA2	2	2	0	0	0	0	0	0	0	0	0	0	0	0	0	0	0	2	0	0	0	0
ACTB	0	0	0	2	2	0	0	0	0	0	0	0	0	0	0	0	0	0	0	0	0	0
ACTG2	2	2	0	2	2	0	0	0	0	0	0	0	0	0	0	0	0	2	0	0	0	0
ACTL6B	2	2	0	0	0	0	0	0	0	0	0	0	0	0	0	0	0	2	0	0	0	0
ACTN1	2	2	0	2	2	0	0	0	0	2	0	0	0	0	0	0	0	2	2	0	0	0
ACTN2	0	0	0	0	0	0	0	0	0	2	0	0	0	0	0	0	0	0	0	0	0	0
ACTN3	0	0	0	2	2	0	0	0	0	0	0	0	0	0	0	0	0	0	0	0	0	0
ACTN4	2	2	0	2	2	0	0	0	2	0	0	0	0	0	0	0	0	2	2	0	0	0
ACTR10	0	0	0	2	2	0	0	0	0	0	0	0	0	0	0	0	0	0	0	0	0	0
ACTR1A	2	2	0	0	0	0	0	0	0	0	0	0	0	0	0	0	0	2	0	0	0	0
ACTR1B	2	2	0	0	0	0	0	0	0	0	0	0	0	0	0	0	0	2	0	0	0	0
ACTR2	2	2	0	2	2	0	0	0	2	0	0	0	0	0	0	0	0	2	0	2	2	0
ACTR3	2	2	0	2	2	0	0	0	0	2	0	2	0	2	0	0	0	2	0	0	0	0
ACTR3B	2	2	0	0	0	0	0	0	0	0	0	0	0	0	0	0	0	2	0	0	0	0
ACTR8	2	2	0	0	0	0	0	0	0	0	0	0	0	0	0	0	0	2	0	0	0	0
ACTRT2	2	2	0	0	0	0	0	0	0	0	0	0	0	0	0	0	0	2	0	0	0	0
ACVR1	0	0	0	0	0	0	0	0	0	0	0	0	0	0	0	0	0	0	0	0	0	0
ACVR1B	2	2	0	2	2	0	0	0	0	0	0	0	0	0	0	0	0	2	2	0	0	0
ACVR2A	0	0	0	0	1	0	0	0	0	0	1	1	0	0	0	0	0	0	1	0	0	0
ACVRL1	0	0	0	2	2	0	0	0	0	0	0	0	0	0	0	0	0	0	0	0	0	0
ACYP1	0	0	0	2	2	0	0	0	0	0	0	0	0	0	0	0	0	0	0	0	0	0
ADA	2	2	0	0	0	0	0	0	0	0	0	0	0	0	0	0	0	2	0	0	0	0
ADAD1	2	2	0	0	0	0	0	0	0	0	0	0	0	0	0	0	0	2	0	0	0	0
ADAM10	2	2	0	2	2	0	2	2	2	2	0	0	0	2	2	0	0	2	2	0	0	0
ADAM12	0	0	0	2	2	0	0	0	0	2	0	0	0	0	0	0	0	0	0	0	0	0
ADAM17	0	0	0	2	2	0	0	0	0	2	0	2	0	2	0	0	0	0	2	0	0	0
ADAM19	0	0	0	0	0	0	0	0	0	0	0	0	0	0	0	0	0	0	0	2	2	0
ADAM2	0	0	0	2	2	0	0	0	0	0	0	0	0	0	0	0	0	0	0	0	0	0
ADAM23	0	0	0	0	0	0	0	0	0	2	0	0	0	0	0	0	0	0	0	0	0	0
ADAM30	0	0	0	2	2	0	0	0	0	0	0	0	0	0	0	0	0	0	0	0	0	0
ADAM9	0	0	0	0	0	0	0	0	0	0	0	2	0	0	0	0	0	0	0	0	0	0
ADAMDEC1	0	0	0	0	0	0	0	0	0	0	0	0	0	0	0	0	0	0	0	0	0	0
ADAMTS10	2	2	0	2	2	0	0	0	0	0	0	0	0	0	0	0	0	2	0	0	0	0
ADAMTS12	0	0	0	0	0	0	0	0	0	0	0	0	0	2	0	0	0	0	0	0	0	0
ADAMTS13	2	2	0	0	0	0	0	0	0	0	0	0	0	0	0	0	0	2	0	0	0	0
ADAMTS6	0	0	0	2	2	0	0	0	0	0	0	0	0	0	0	0	0	0	0	0	0	0
ADAMTS8	0	0	0	2	2	0	0	0	0	0	0	0	0	0	0	0	0	0	0	0	0	0
ADAMTSL1	0	0	0	0	0	0	0	0	0	0	0	0	0	0	0	0	0	0	0	0	0	0
ADAMTSL4	2	2	0	2	2	0	0	0	0	0	0	0	0	0	0	0	0	2	0	0	0	0
ADAMTSL5	0	0	0	2	2	0	0	0	0	0	0	0	0	0	0	0	0	0	0	0	0	0
ADAP1	2	2	0	2	2	0	0	0	0	0	0	0	0	0	0	0	0	2	0	0	0	0
ADAP2	2	2	0	0	0	0	0	0	0	0	0	0	0	0	0	0	0	2	0	0	0	0
ADAR	2	2	0	0	0	0	0	0	0	0	0	0	0	0	0	0	0	2	0	0	0	0
ADARB1	2	2	0	0	0	0	0	0	0	0	0	0	0	2	0	0	0	2	2	0	0	0
ADARB2	0	2	0	0	0	0	2	2	2	2	0	0	0	0	2	0	0	0	0	0	0	0
ADCK2	2	2	0	2	2	0	0	0	0	0	0	0	0	0	0	0	0	2	0	0	0	0
ADCK5	0	0	0	2	2	0	0	0	0	0	0	0	0	0	0	0	0	0	0	0	0	0
ADCY2	0	0	0	0	0	0	0	0	0	2	0	0	0	0	0	0	0	0	0	0	0	0
ADCY3	2	2	0	0	0	0	0	0	0	0	0	0	0	0	0	0	0	2	0	0	0	0
ADCY4	2	2	0	0	0	0	0	0	0	0	0	0	0	0	0	0	0	2	0	0	0	0
ADCY5	0	0	0	0	0	0	0	0	0	2	0	0	0	0	0	0	0	0	0	0	0	0
ADCY6	0	0	0	2	2	0	0	0	0	0	0	0	0	0	0	0	0	0	0	0	0	0
ADCY7	0	0	0	2	2	0	0	0	0	0	0	0	0	0	0	0	0	0	0	0	0	0
ADCY9	2	2	0	2	2	0	0	0	0	0	0	0	0	0	0	0	0	2	0	0	0	0
ADD1	2	2	0	2	2	0	0	0	0	2	0	2	0	0	0	0	0	2	2	0	0	0
ADD3	2	2	0	2	2	0	0	0	0	2	0	0	0	0	0	0	0	2	0	0	0	0
ADGRA3	2	2	0	0	0	0	0	0	0	0	0	0	0	0	0	0	0	2	0	0	0	0
ADGRB3	0	2	0	0	0	0	2	2	2	2	0	0	0	0	2	0	0	0	0	0	0	0
ADGRE5	2	2	0	0	0	0	0	0	0	0	0	0	0	0	0	0	0	2	0	0	0	0
ADGRF2	0	0	0	2	2	0	0	0	0	0	0	0	0	0	0	0	0	0	0	0	0	0
ADGRF3	0	0	0	2	2	0	0	0	0	0	0	0	0	0	0	0	0	0	0	0	0	0
ADGRG1	2	2	0	0	0	0	0	0	0	0	0	0	0	0	0	0	0	2	2	0	0	0
ADGRG2	0	0	0	2	2	0	0	0	0	0	0	0	0	0	0	0	0	0	0	0	0	0
ADGRG3	2	2	0	0	0	0	0	0	0	0	0	0	0	0	0	0	0	2	0	0	0	0
ADGRG6	0	0	0	0	0	0	0	0	2	0	0	0	0	0	0	0	0	0	0	0	0	0
ADGRL1	2	2	0	0	0	0	0	0	0	0	0	0	0	0	0	0	0	2	0	0	0	0
ADGRL2	0	0	0	2	2	0	0	0	2	0	0	2	0	2	0	0	0	0	2	0	0	0
ADGRL3	0	0	0	0	0	0	0	0	0	2	0	0	0	0	0	0	0	0	2	0	0	0
ADGRV1	0	0	0	0	0	0	0	0	0	2	0	0	0	0	0	0	0	0	0	0	0	0
ADH4	2	2	0	2	2	0	0	0	0	0	0	0	0	0	0	0	0	2	0	0	0	0
ADH5	0	0	0	2	2	0	0	0	0	0	0	0	0	0	0	0	0	0	0	0	0	0
ADIPOQ	0	0	0	2	2	0	0	0	0	0	0	0	0	0	0	0	0	0	2	0	0	0
ADIPOR2	2	2	0	2	2	0	0	0	0	0	0	2	0	0	0	0	0	2	2	0	0	0
ADK	2	2	0	0	0	0	0	0	0	2	0	0	0	0	0	0	0	2	2	0	0	0
ADNP	2	2	0	2	2	0	0	0	2	2	0	2	0	0	0	0	0	2	2	0	0	0
ADORA2B	0	0	0	0	0	0	0	0	2	0	0	0	0	0	0	0	0	0	0	0	0	0
ADORA3	2	2	0	2	2	0	0	0	0	0	0	0	0	0	0	0	0	2	0	0	0	0
ADPGK	0	0	0	2	2	0	0	0	0	0	0	0	0	0	0	0	0	0	0	0	0	0
ADPRHL1	0	0	0	2	2	0	0	0	0	0	0	0	0	0	0	0	0	0	0	0	0	0
ADRA1A	0	0	0	0	0	0	0	0	0	0	0	0	0	2	0	0	0	0	0	0	0	0
ADRA1B	0	0	0	0	0	0	0	0	0	0	0	0	0	0	0	0	0	0	0	0	0	0
ADRA2A	2	2	0	2	2	0	0	0	0	0	0	0	0	0	0	0	0	2	0	0	0	0
ADRM1	2	2	0	2	2	0	0	0	0	0	0	0	0	0	0	0	0	2	0	0	0	0
ADSL	2	2	0	2	2	0	0	0	0	0	0	0	0	0	0	0	0	2	0	0	0	0
ADSS1	0	0	0	2	2	0	0	0	0	0	0	0	0	0	0	0	0	0	0	0	0	0
ADSS2	2	2	0	2	2	0	0	0	0	0	0	0	0	0	0	0	0	2	0	0	0	0
AEBP1	2	2	0	0	0	0	0	0	0	0	0	0	0	0	0	0	0	2	0	0	0	0
AEBP2	2	2	0	2	2	0	2	2	2	2	0	2	0	0	2	0	0	2	2	0	0	0
AEN	0	0	0	2	2	0	0	0	0	0	0	0	0	0	0	0	0	0	0	0	0	0
AFAP1L2	2	2	0	0	0	0	0	0	0	0	0	0	0	0	0	0	0	2	0	0	0	0
AFDN	0	0	0	2	2	0	0	0	0	0	0	0	0	0	0	0	0	0	2	0	0	0
AFF1	0	0	0	0	0	0	0	0	0	0	0	0	0	0	0	0	0	0	0	0	0	0
AFF2	0	0	0	0	0	0	0	0	0	0	0	0	0	0	0	0	0	0	0	0	0	0
AFF3	0	0	0	0	0	0	0	0	0	0	0	0	0	0	0	0	0	0	0	0	0	0
AFF4	0	0	0	0	0	0	0	0	0	0	0	0	0	0	0	0	0	0	0	0	0	0
AFG3L2	0	0	0	0	0	0	0	0	0	0	0	0	0	0	0	0	0	0	0	0	0	0
AFM	2	2	0	0	0	0	0	0	0	0	0	0	0	0	0	0	0	2	0	0	0	0
AFMID	0	0	0	2	2	0	0	0	0	0	0	0	0	0	0	0	0	0	0	0	0	0
AFP	2	2	0	0	0	0	0	0	0	0	0	0	0	0	0	0	0	2	0	0	0	0
AFTPH	2	2	0	2	2	0	0	0	2	0	0	2	0	0	0	0	0	2	2	0	0	0
AGAP1	0	0	0	2	2	0	0	0	2	2	0	0	0	0	0	0	0	0	0	0	0	0
AGAP2	2	2	0	0	0	0	0	0	0	0	0	0	0	0	0	0	0	2	0	0	0	0
AGAP3	2	2	0	0	0	0	0	0	0	0	0	0	0	2	0	0	0	2	0	0	0	0
AGBL1	0	0	0	0	0	0	0	0	0	0	0	0	0	0	0	0	0	0	0	0	0	0
AGBL2	2	2	0	2	2	0	0	0	0	0	0	0	0	2	0	0	0	2	0	0	0	0
AGBL3	2	2	0	0	0	0	0	0	0	0	0	0	0	0	0	0	0	2	2	0	0	0
AGBL4	0	0	0	0	0	0	0	0	0	0	0	0	0	0	0	0	0	0	0	0	0	0
AGBL5	2	2	0	0	0	0	0	0	0	0	0	0	0	0	0	0	0	2	0	0	0	0
AGFG1	2	2	0	2	2	0	0	0	0	0	0	2	0	0	0	0	0	2	0	0	0	0
AGFG2	2	2	0	2	2	0	0	0	0	0	0	0	0	0	0	0	0	2	0	0	0	0
AGGF1	0	0	0	2	2	0	0	0	0	0	0	0	0	0	0	0	0	0	2	0	0	0
AGL	2	2	0	2	2	0	0	0	0	0	0	0	0	0	0	0	0	2	0	0	0	0
AGMO	0	0	0	0	0	0	0	0	0	0	0	0	0	0	0	0	0	0	2	0	0	0
AGO1	2	2	0	0	0	0	0	0	0	0	0	0	0	0	0	0	0	2	0	0	0	0
AGO2	2	2	0	2	2	0	0	0	0	0	0	2	0	0	0	0	0	2	2	0	0	0
AGO3	2	2	0	0	0	0	0	0	2	0	0	0	0	0	0	0	0	2	0	0	0	0
AGPAT2	2	2	0	0	0	0	0	0	0	0	0	0	0	0	0	0	0	2	0	0	0	0
AGPAT3	2	2	0	2	2	0	0	0	0	0	0	0	0	0	0	0	0	2	0	0	0	0
AGPAT5	2	2	0	0	0	0	0	0	0	0	0	0	0	0	0	0	0	2	0	0	0	0
AGPS	2	2	0	2	2	0	0	0	0	0	0	2	0	0	0	0	0	2	2	0	0	0
AGTPBP1	2	2	0	0	0	0	0	0	0	0	0	0	0	0	0	0	0	2	0	0	0	0
AGTRAP	2	2	0	0	0	0	0	0	0	0	0	0	0	0	0	0	0	2	0	0	0	0
AGXT2	0	0	0	0	0	0	0	0	0	0	0	0	0	0	0	0	0	0	0	0	0	0
AHCTF1	2	2	0	2	2	0	0	0	0	0	0	0	0	0	0	0	0	2	0	0	0	0
AHCY	2	2	0	2	2	0	0	0	0	0	0	0	0	0	0	0	0	2	0	0	0	0
AHCYL1	2	2	0	2	2	0	0	0	0	2	0	0	0	0	0	0	0	2	2	0	0	0
AHCYL2	2	2	0	2	2	0	0	0	0	0	0	0	0	0	0	0	0	2	2	0	0	0
AHDC1	2	2	0	2	2	0	0	0	0	0	0	0	0	0	0	0	0	2	2	0	0	0
AHI1	2	2	0	2	2	0	0	0	0	0	0	0	0	0	0	0	0	2	0	0	0	0
AHNAK	2	2	0	0	0	0	0	0	0	0	0	0	0	2	0	0	0	2	2	0	0	0
AHR	0	0	0	0	0	0	0	0	2	0	0	0	0	0	0	0	0	0	0	0	0	0
AHRR	2	2	0	2	2	0	0	0	0	0	0	0	0	0	0	0	0	2	0	0	0	0
AHSA1	0	0	0	0	0	0	0	0	0	0	0	0	0	0	0	0	0	0	0	0	0	0
AIDA	2	2	0	0	0	0	0	0	0	0	0	0	0	0	0	0	0	2	0	0	0	0
AIF1	2	2	0	2	2	0	0	0	0	0	0	0	0	0	0	0	0	2	0	0	0	0
AIFM3	2	2	0	2	2	0	0	0	0	0	0	0	0	0	0	0	0	2	0	0	0	0
AIG1	2	2	0	0	0	0	0	0	0	0	0	0	0	0	0	0	0	2	0	0	0	0
AIM2	2	2	0	0	0	0	0	0	0	0	0	0	0	0	0	0	0	2	0	0	0	0
AIP	2	2	0	0	0	0	0	0	0	2	0	0	0	0	0	0	0	2	0	0	0	0
AJM1	0	0	0	0	0	0	0	0	0	0	0	0	0	0	0	0	0	0	0	0	0	0
AJUBA	2	2	0	0	0	0	0	0	0	0	0	0	0	0	0	0	0	2	0	0	0	0
AK2	0	0	0	2	2	0	0	0	0	0	0	0	0	0	0	0	0	0	0	0	0	0
AK3	2	2	0	0	0	0	0	0	0	0	0	2	0	2	0	0	0	2	0	0	0	0
AK4	2	2	0	0	0	0	0	0	0	0	0	0	0	0	0	0	0	2	0	0	0	0
AK7	0	0	0	2	2	0	0	0	0	0	0	0	0	0	0	0	0	0	0	0	0	0
AK8	2	2	0	0	0	0	0	0	0	0	0	0	0	0	0	0	0	2	0	0	0	0
AKAP1	0	0	0	2	2	0	0	0	0	0	0	0	0	0	0	0	0	0	0	0	0	0
AKAP10	2	2	0	2	2	0	0	0	0	0	0	0	0	0	0	0	0	2	0	0	0	0
AKAP11	2	2	0	0	0	0	0	0	0	0	0	0	0	0	0	0	0	2	0	0	0	0
AKAP12	0	0	0	2	2	0	0	0	0	0	0	0	0	0	0	0	0	0	0	0	0	0
AKAP13	2	2	0	2	2	0	0	0	0	2	0	2	0	2	0	0	0	2	2	0	0	0
AKAP5	0	0	0	2	2	0	0	0	0	0	0	0	0	0	0	0	0	0	0	0	0	0
AKAP6	2	2	0	0	0	0	0	0	0	0	0	0	0	0	0	0	0	2	2	0	0	0
AKAP7	2	2	0	0	0	0	0	0	0	0	0	0	0	0	0	0	0	2	0	0	0	0
AKAP8	2	2	0	2	2	0	0	0	0	0	0	2	0	0	0	0	0	2	0	0	0	0
AKAP8L	2	2	0	2	2	0	0	0	0	0	0	2	0	0	0	0	0	2	0	0	0	0
AKAP9	0	0	0	0	0	0	0	0	0	0	0	0	0	0	0	0	0	0	0	0	0	0
AKIRIN2	2	2	0	0	0	0	0	0	0	0	0	0	0	0	0	0	0	2	0	0	0	0
AKR1A1	0	0	0	2	2	0	0	0	0	0	0	0	0	0	0	0	0	0	2	0	0	0
AKR7A2	0	0	0	2	2	0	0	0	0	0	0	0	0	0	0	0	0	0	0	0	0	0
AKT1	0	0	0	1	1	0	0	0	1	0	0	0	0	0	1	0	0	0	0	0	0	0
AKT2	0	0	0	0	0	0	0	0	0	0	0	0	0	0	1	0	0	0	1	0	0	0
AKT3	0	0	0	0	0	0	0	0	0	0	0	0	0	0	0	0	0	0	0	0	0	0
AKTIP	0	0	0	2	2	0	0	0	0	0	0	0	0	0	0	0	0	0	0	0	0	0
ALAD	2	2	0	2	2	0	0	0	0	0	0	0	0	0	0	0	0	2	0	0	0	0
ALAS1	0	0	0	2	2	0	0	0	0	0	0	0	0	0	0	0	0	0	0	0	0	0
ALB	2	2	0	2	2	0	0	0	0	0	0	0	0	0	0	0	0	2	0	0	0	0
ALCAM	2	2	0	2	2	0	0	0	0	0	0	0	0	0	0	0	0	2	2	0	0	0
ALDH16A1	2	2	0	0	0	0	0	0	0	0	0	0	0	0	0	0	0	2	0	0	0	0
ALDH18A1	2	2	0	2	2	0	0	0	0	0	0	0	0	0	0	0	0	2	0	0	0	0
ALDH1A1	0	0	0	0	0	0	0	0	0	0	0	0	0	0	0	0	0	0	0	0	0	0
ALDH1A2	2	2	0	0	0	0	0	0	0	0	0	0	0	0	0	0	0	2	0	0	0	0
ALDH1A3	2	2	0	2	2	0	0	0	0	0	0	0	0	0	0	0	0	2	0	0	0	0
ALDH1B1	0	0	0	2	2	0	0	0	0	0	0	0	0	0	0	0	0	0	0	0	0	0
ALDH1L1	0	0	0	0	0	0	0	0	0	0	0	0	0	0	0	0	0	0	0	0	0	0
ALDH2	0	0	0	0	0	0	0	0	0	0	0	0	0	0	0	0	0	0	0	0	0	0
ALDH3A2	2	2	0	0	0	0	0	0	0	0	0	0	0	0	0	0	0	2	0	0	0	0
ALDH3B1	2	2	0	0	0	0	0	0	0	0	0	0	0	0	0	0	0	2	0	0	0	0
ALDH4A1	0	0	0	0	0	0	0	0	0	0	0	0	0	0	0	0	0	0	0	0	0	0
ALDH5A1	0	0	0	2	2	0	0	0	0	0	0	0	0	0	0	0	0	0	0	0	0	0
ALDH6A1	2	2	0	0	0	0	0	0	0	0	0	0	0	0	0	0	0	2	0	0	0	0
ALDH7A1	0	0	0	0	0	0	0	0	0	0	0	0	0	0	0	0	0	0	0	0	0	0
ALDH8A1	0	0	0	0	0	0	0	0	0	0	0	0	0	0	0	0	0	0	0	0	0	0
ALDOB	0	0	0	2	2	0	0	0	0	0	0	0	0	0	0	0	0	0	0	0	0	0
ALG12	0	0	0	2	2	0	0	0	0	0	0	0	0	0	0	0	0	0	0	0	0	0
ALG3	2	2	0	0	0	0	0	0	0	0	0	0	0	0	0	0	0	2	0	0	0	0
ALG6	2	2	0	0	0	0	0	0	0	0	0	0	0	0	0	0	0	2	0	0	0	0
ALG9	0	0	0	2	2	0	0	0	0	0	0	0	0	0	0	0	0	0	0	0	0	0
ALK	0	0	0	0	0	0	0	0	0	1	0	0	0	0	0	0	0	0	0	0	0	0
ALKBH1	2	2	0	0	0	0	0	0	0	2	0	0	0	0	0	0	0	2	0	0	0	0
ALKBH2	0	0	0	2	2	0	0	0	0	0	0	0	0	0	0	0	0	0	0	0	0	0
ALKBH3	0	0	0	2	2	0	0	0	0	0	0	0	0	0	0	0	0	0	0	0	0	0
ALKBH5	2	2	0	2	2	0	2	2	2	2	0	0	0	0	2	0	0	2	0	0	0	0
ALKBH6	2	2	0	0	0	0	0	0	0	0	0	0	0	0	0	0	0	2	0	0	0	0
ALKBH7	0	0	0	2	2	0	0	0	0	0	0	0	0	0	0	0	0	0	0	0	0	0
ALOX12B	2	2	0	0	0	0	0	0	0	0	0	0	0	0	0	0	0	2	0	0	0	0
ALOX15	2	2	0	0	0	0	0	0	0	0	0	0	0	0	0	0	0	2	0	0	0	0
ALOX15B	2	2	0	0	0	0	0	0	0	0	0	0	0	0	0	0	0	2	0	0	0	0
ALOX5	2	2	0	0	0	0	0	0	0	0	0	0	0	0	0	0	0	2	0	0	0	0
ALPK2	2	2	0	0	0	0	0	0	0	0	0	0	0	0	0	0	0	2	0	0	0	0
ALPK3	2	2	0	2	2	0	0	0	0	0	0	0	0	0	0	0	0	2	0	0	0	0
ALPL	0	0	0	2	2	0	0	0	0	0	0	0	0	0	0	0	0	0	0	0	0	0
ALS2	2	2	0	0	0	0	0	0	0	0	0	0	0	0	0	0	0	2	0	0	0	0
ALX3	0	0	0	2	2	0	0	0	0	2	0	0	0	0	0	0	0	0	0	0	0	0
ALYREF	2	2	0	0	0	0	0	0	0	0	0	0	0	0	0	0	0	2	0	0	0	0
AMACR	0	0	0	0	0	0	0	0	0	0	0	0	0	0	0	0	0	0	0	0	0	0
AMBRA1	2	2	0	2	2	0	2	2	2	2	0	2	0	2	2	0	0	2	2	0	0	0
AMD1	2	2	0	2	2	0	0	0	0	2	0	0	0	0	0	0	0	2	2	0	0	0
AMDHD2	2	2	0	0	0	0	0	0	0	0	0	0	0	0	0	0	0	2	0	0	0	0
AMELY	0	0	0	0	0	0	0	0	0	0	0	2	0	0	0	0	0	0	0	0	0	0
AMER1	0	0	0	0	0	0	0	0	0	0	0	0	0	0	0	0	0	0	0	0	0	0
AMER2	0	0	0	2	2	0	0	0	0	0	0	0	0	0	0	0	0	0	0	0	0	0
AMFR	2	2	0	2	2	0	0	0	2	0	0	2	0	0	0	0	0	2	2	0	0	0
AMH	0	0	0	2	2	0	0	0	0	0	0	0	0	0	0	0	0	0	0	0	0	0
AMHR2	2	2	0	2	2	0	0	0	0	0	0	0	0	0	0	0	0	2	0	0	0	0
AMIGO1	0	0	0	2	2	0	0	0	0	0	0	0	0	0	0	0	0	0	0	0	0	0
AMIGO3	0	0	0	2	2	0	0	0	0	0	0	0	0	0	0	0	0	0	0	0	0	0
AMMECR1	0	2	0	0	0	0	2	2	2	2	0	0	0	0	2	0	0	0	0	0	0	0
AMMECR1L	2	2	0	2	2	0	0	0	0	0	0	0	0	0	0	0	0	2	0	0	0	0
AMN1	2	2	0	0	0	0	0	0	0	0	0	0	0	0	0	0	0	2	2	0	0	0
AMOT	0	0	0	0	0	0	0	0	0	0	0	2	0	0	0	0	0	0	0	0	0	0
AMOTL1	2	2	0	0	0	0	0	0	2	0	0	0	0	2	0	0	0	2	0	0	0	0
AMPD1	2	2	0	2	2	0	0	0	0	0	0	0	0	2	0	0	0	2	0	0	0	0
AMPD2	0	0	0	2	2	0	0	0	0	0	0	0	0	0	0	0	0	0	0	0	0	0
AMT	2	2	0	2	2	0	0	0	0	0	0	0	0	0	0	0	0	2	0	0	0	0
AMZ1	2	2	0	0	0	0	0	0	2	0	0	0	0	0	0	0	0	2	0	0	0	0
AMZ2	0	0	0	2	2	0	0	0	0	0	0	0	0	0	0	0	0	0	0	0	0	0
ANAPC1	0	2	0	0	0	0	2	2	2	2	0	0	0	0	2	0	0	0	0	0	0	0
ANAPC11	2	2	0	0	0	0	0	0	0	0	0	0	0	0	0	0	0	2	0	0	0	0
ANAPC15	0	0	0	2	2	0	0	0	0	0	0	0	0	0	0	0	0	0	0	0	0	0
ANAPC2	0	0	0	2	2	0	0	0	0	0	0	0	0	0	0	0	0	0	0	0	0	0
ANAPC5	2	2	0	0	0	0	0	0	0	0	0	0	0	0	0	0	0	2	0	0	0	0
ANAPC7	2	2	0	2	2	0	0	0	0	0	0	0	0	0	0	0	0	2	0	0	0	0
ANGEL2	2	2	0	0	0	0	0	0	0	0	0	0	0	0	0	0	0	2	0	0	0	0
ANGPT1	2	2	0	0	0	0	0	0	0	0	0	0	0	0	0	0	0	2	0	0	0	0
ANGPTL2	2	2	0	0	0	0	0	0	0	0	0	0	0	0	0	0	0	2	0	0	0	0
ANGPTL4	2	2	0	2	2	0	0	0	0	0	0	0	0	0	0	0	0	2	0	0	0	0
ANK1	0	0	0	0	0	0	0	0	0	0	0	0	0	0	0	0	0	0	0	0	0	0
ANK3	0	0	0	0	0	0	0	0	0	2	0	0	0	0	0	0	0	0	0	2	2	0
ANKAR	2	2	0	0	0	0	0	0	0	0	0	0	0	0	0	0	0	2	0	0	0	0
ANKDD1B	2	2	0	0	0	0	0	0	0	0	0	0	0	0	0	0	0	2	0	0	0	0
ANKEF1	0	0	0	0	0	0	0	0	0	2	0	0	0	0	0	0	0	0	0	0	0	0
ANKFY1	2	2	0	2	2	0	0	0	0	2	0	2	0	0	0	0	0	2	2	0	0	0
ANKHD1-EIF4EBP3 ANKHD1	2	2	0	2	2	0	2	2	2	2	0	2	0	2	2	0	0	2	0	0	0	0
ANKIB1	2	2	0	2	2	0	0	0	0	0	0	0	0	0	0	0	0	2	0	0	0	0
ANKLE2	2	2	0	0	0	0	0	0	0	0	0	0	0	0	0	0	0	2	0	0	0	0
ANKRA2	0	0	0	2	2	0	0	0	0	0	0	0	0	0	0	0	0	0	0	0	0	0
ANKRD10	2	2	0	0	0	0	0	0	0	0	0	0	0	0	0	0	0	2	0	0	0	0
ANKRD11	2	2	0	2	2	0	0	0	2	2	0	2	0	2	0	0	0	2	2	0	0	0
ANKRD12	2	2	0	0	0	0	0	0	0	0	0	0	0	0	0	0	0	2	0	0	0	0
ANKRD13B	0	0	0	2	2	0	0	0	0	0	0	0	0	0	0	0	0	0	0	0	0	0
ANKRD13C	0	0	0	2	2	0	0	0	0	0	0	0	0	0	0	0	0	0	0	0	0	0
ANKRD13D	2	2	0	2	2	0	0	0	0	0	0	0	0	0	0	0	0	2	0	0	0	0
ANKRD17	2	2	0	2	2	0	2	2	2	2	0	2	0	0	2	0	0	2	2	0	0	0
ANKRD2	2	2	0	0	0	0	0	0	0	0	0	0	0	0	0	0	0	2	0	0	0	0
ANKRD22	2	2	0	0	0	0	0	0	0	0	0	0	0	0	0	0	0	2	0	0	0	0
ANKRD24	0	0	0	2	2	0	0	0	0	0	0	0	0	0	0	0	0	0	0	0	0	0
ANKRD28	2	2	0	0	0	0	0	0	2	0	0	2	0	2	0	0	0	2	2	0	0	0
ANKRD33	0	0	0	2	2	0	0	0	0	0	0	0	0	0	0	0	0	0	0	0	0	0
ANKRD33B	2	2	0	0	0	0	0	0	0	0	0	0	0	0	0	0	0	2	0	0	0	0
ANKRD34A	0	0	0	2	2	0	0	0	0	0	0	0	0	0	0	0	0	0	0	0	0	0
ANKRD35	0	0	0	2	2	0	0	0	0	0	0	0	0	0	0	0	0	0	2	0	0	0
ANKRD40	2	2	0	2	2	0	0	0	0	0	0	2	0	0	0	0	0	2	0	0	0	0
ANKRD42	0	0	0	2	2	0	0	0	0	0	0	0	0	0	0	0	0	0	0	0	0	0
ANKRD44	2	2	0	0	0	0	0	0	0	0	0	0	0	0	0	0	0	2	0	0	0	0
ANKRD45	0	0	0	0	0	0	0	0	0	0	0	0	0	0	0	0	0	0	0	0	0	0
ANKRD46	2	2	0	2	2	0	0	0	0	0	0	0	0	0	0	0	0	2	0	0	0	0
ANKRD50	0	0	0	0	0	0	0	0	0	2	0	0	0	0	0	0	0	0	2	0	0	0
ANKRD52	2	2	0	0	0	0	0	0	0	0	0	0	0	0	0	0	0	2	0	0	0	0
ANKRD7	2	2	0	0	0	0	0	0	0	0	0	0	0	0	0	0	0	2	0	0	0	0
ANKRD9	0	0	0	2	2	0	0	0	0	0	0	0	0	0	0	0	0	0	0	0	0	0
ANKS1A	2	2	0	2	2	0	0	0	0	0	0	0	0	0	0	0	0	2	0	0	0	0
ANKS1B	0	0	0	0	0	0	0	0	0	0	0	0	0	0	0	0	0	0	0	0	0	0
ANKS3	0	0	0	0	0	0	0	0	0	0	0	0	0	0	0	0	0	0	2	0	0	0
ANKS4B	0	0	0	0	0	0	0	0	0	0	0	0	0	0	0	0	0	0	0	0	0	0
ANLN	2	2	0	0	0	0	0	0	0	0	0	0	0	0	0	0	0	2	2	0	0	0
ANO1	2	2	0	2	2	0	0	0	0	0	0	0	0	0	0	0	0	2	2	0	0	0
ANO10	2	2	0	0	0	0	0	0	0	0	0	0	0	0	0	0	0	2	0	0	0	0
ANO2	2	2	0	0	0	0	0	0	0	0	0	0	0	0	0	0	0	2	0	0	0	0
ANO6	0	0	0	0	0	0	0	0	0	0	0	0	0	0	0	0	0	0	2	0	0	0
ANP32A	0	0	0	2	2	0	0	0	0	0	0	0	0	0	0	0	0	0	0	0	0	0
ANP32B	0	0	0	2	2	0	0	0	0	0	0	0	0	0	0	0	0	0	0	0	0	0
ANP32E	2	2	0	0	0	0	0	0	0	0	0	0	0	0	0	0	0	2	0	0	0	0
ANTXR1	2	2	0	2	2	0	0	0	0	0	0	0	0	0	0	0	0	2	0	0	0	0
ANTXR2	2	2	0	0	0	0	0	0	0	0	0	0	0	0	0	0	0	2	0	0	0	0
ANXA1	2	2	0	0	0	0	0	0	0	0	0	0	0	0	0	0	0	2	0	0	0	0
ANXA11	0	0	0	2	2	0	0	0	0	0	0	0	0	0	0	0	0	0	0	0	0	0
ANXA2	2	2	0	0	0	0	0	0	0	0	0	0	0	0	0	0	0	2	2	0	0	0
ANXA3	0	0	0	0	0	0	0	0	0	0	0	0	0	0	0	0	0	0	2	0	0	0
ANXA4	0	0	0	2	2	0	0	0	0	0	0	0	0	0	0	0	0	0	2	0	0	0
ANXA5	0	0	0	0	0	0	0	0	0	0	0	0	0	2	0	0	0	0	0	0	0	0
ANXA6	2	2	0	0	0	0	0	0	0	0	0	0	0	0	0	0	0	2	0	0	0	0
ANXA7	2	2	0	2	2	0	0	0	0	0	0	0	0	0	0	0	0	2	0	0	0	0
ANXA9	2	2	0	2	2	0	0	0	0	0	0	0	0	0	0	0	0	2	0	0	0	0
AOC2	2	2	0	0	0	0	0	0	0	0	0	0	0	0	0	0	0	2	0	0	0	0
AOPEP	2	2	0	2	2	0	0	0	0	2	0	0	0	2	0	0	0	2	2	0	0	0
AP1AR	0	0	0	2	2	0	0	0	0	0	0	0	0	0	0	0	0	0	0	0	0	0
AP1B1	2	2	0	2	2	0	0	0	0	0	0	0	0	0	0	0	0	2	0	0	0	0
AP1G1	2	2	0	2	2	0	0	0	0	2	0	0	0	0	0	0	0	2	2	0	0	0
AP1M2	2	2	0	0	0	0	0	0	0	0	0	0	0	0	0	0	0	2	0	0	0	0
AP1S1	0	0	0	2	2	0	0	0	0	0	0	0	0	0	0	0	0	0	0	0	0	0
AP2A1	2	2	0	0	0	0	0	0	0	0	0	0	0	0	0	0	0	2	0	0	0	0
AP2A2	2	2	0	2	2	0	0	0	0	0	0	0	0	0	0	0	0	2	2	0	0	0
AP2B1	2	2	0	2	2	0	0	0	2	0	0	0	0	0	0	0	0	2	2	0	0	0
AP2S1	2	2	0	0	0	0	0	0	0	0	0	0	0	0	0	0	0	2	0	0	0	0
AP3B1	2	2	0	2	2	0	0	0	0	2	0	2	0	0	0	0	0	2	0	0	0	0
AP3D1	0	0	0	2	2	0	0	0	0	0	0	0	0	0	0	0	0	0	2	0	0	0
AP3M1	2	2	0	0	0	0	0	0	0	0	0	0	0	0	0	0	0	2	2	0	0	0
AP3M2	0	0	0	2	2	0	0	0	0	0	0	0	0	0	0	0	0	0	0	0	0	0
AP3S1	2	2	0	0	0	0	0	0	0	0	0	0	0	0	0	0	0	2	0	0	0	0
AP3S2	0	0	0	2	2	0	0	0	0	0	0	0	0	0	0	0	0	0	0	0	0	0
AP4B1	0	0	0	2	2	0	0	0	0	0	0	0	0	0	0	0	0	0	0	0	0	0
AP4E1	0	0	0	0	0	0	0	0	0	0	0	0	0	0	0	0	0	0	0	0	0	0
AP4S1	2	2	0	2	2	0	0	0	0	2	0	0	0	0	0	0	0	2	0	0	0	0
AP5B1	2	2	0	0	0	0	0	0	0	0	0	0	0	0	0	0	0	2	0	0	0	0
AP5M1	2	2	0	0	0	0	0	0	0	0	0	0	0	0	0	0	0	2	0	0	0	0
AP5S1	0	0	0	2	2	0	0	0	0	0	0	0	0	0	0	0	0	0	0	0	0	0
AP5Z1	0	0	0	2	2	0	0	0	0	0	0	0	0	0	0	0	0	0	0	0	0	0
APAF1	0	0	0	2	2	0	0	0	0	0	0	0	0	0	0	0	0	0	0	0	0	0
APBA1	2	2	0	0	0	0	0	0	0	0	0	0	0	0	0	0	0	2	0	0	0	0
APBB1	2	2	0	0	0	0	0	0	0	0	0	0	0	0	0	0	0	2	0	0	0	0
APBB1IP	2	2	0	2	2	0	0	0	0	0	0	0	0	0	0	0	0	2	0	0	0	0
APBB2	0	0	0	0	0	0	0	0	0	0	0	0	0	2	0	0	0	0	0	0	0	0
APBB3	2	2	0	2	2	0	0	0	0	0	0	0	0	0	0	0	0	2	0	0	0	0
APC	0	0	0	1	1	0	0	0	0	1	0	0	0	0	0	0	0	0	1	0	0	0
APC2	0	0	0	2	2	0	0	0	0	0	0	0	0	0	0	0	0	0	0	0	0	0
APCDD1	0	0	0	0	0	0	0	0	0	2	0	0	0	0	0	0	0	0	0	0	0	0
APEH	2	2	0	2	2	0	0	0	0	0	0	0	0	0	0	0	0	2	0	0	0	0
APH1A	0	0	0	2	2	0	0	0	0	0	0	0	0	0	0	0	0	0	0	0	0	0
APH1B	2	2	0	0	0	0	0	0	0	0	0	0	0	0	0	0	0	2	0	0	0	0
API5	0	0	0	2	2	0	0	0	0	0	0	0	0	0	0	0	0	0	0	0	0	0
APLF	2	2	0	0	0	0	0	0	0	0	0	0	0	0	0	0	0	2	0	0	0	0
APLN	0	0	0	2	2	0	0	0	0	0	0	0	0	0	0	0	0	0	0	0	0	0
APLP2	2	2	0	2	2	0	0	0	0	2	0	0	0	0	0	0	0	2	0	0	0	0
APOA1	0	0	0	2	2	0	0	0	0	0	0	0	0	0	0	0	0	0	0	0	0	0
APOA4	0	0	0	2	2	0	0	0	0	0	0	0	0	0	0	0	0	0	0	0	0	0
APOA5	2	2	0	2	2	0	0	0	0	0	0	0	0	0	0	0	0	2	0	0	0	0
APOB	0	0	0	0	0	0	0	0	0	0	0	0	0	0	0	0	0	0	0	0	0	0
APOBEC1	0	0	0	0	0	0	0	0	0	0	0	0	0	0	0	0	0	0	0	0	0	0
APOBEC3B	0	0	0	0	0	0	0	0	0	0	0	0	0	0	0	0	0	0	0	0	0	0
APOC1	0	0	0	2	2	0	0	0	0	0	0	0	0	0	0	0	0	0	0	0	0	0
APOC2	0	0	0	2	2	0	0	0	0	0	0	0	0	0	0	0	0	0	0	0	0	0
APOC3	0	0	0	2	2	0	0	0	0	0	0	0	0	0	0	0	0	0	0	0	0	0
APOC4	0	0	0	2	2	0	0	0	0	0	0	0	0	0	0	0	0	0	0	0	0	0
APOD	0	0	0	2	2	0	0	0	0	0	0	0	0	0	0	0	0	0	0	0	0	0
APOE	0	0	0	2	2	0	0	0	0	0	0	0	0	0	0	0	0	0	0	0	0	0
APOF	2	2	0	0	0	0	0	0	0	0	0	0	0	0	0	0	0	2	0	0	0	0
APOH	0	0	0	2	2	0	0	0	0	0	0	0	0	0	0	0	0	0	0	0	0	0
APOL2	0	0	0	2	2	0	0	0	0	0	0	0	0	0	0	0	0	0	0	0	0	0
APOL6	0	0	0	2	2	0	0	0	0	0	0	0	0	0	0	0	0	0	0	0	0	0
APOM	0	0	0	2	2	0	0	0	0	0	0	0	0	0	0	0	0	0	0	0	0	0
APP	0	2	0	2	2	0	2	2	2	2	0	2	0	0	2	0	0	0	2	0	0	0
APPBP2	2	2	0	2	2	0	0	0	2	2	0	0	0	0	0	0	0	2	2	0	0	0
APPL1	2	2	0	0	0	0	0	0	0	0	0	0	0	0	0	0	0	2	0	0	0	0
APPL2	2	2	0	0	0	0	0	0	0	0	0	0	0	0	0	0	0	2	2	0	0	0
APRT	2	2	0	0	0	0	0	0	0	0	0	0	0	0	0	0	0	2	0	0	0	0
APTR	0	0	0	2	2	0	0	0	0	2	0	0	0	0	0	0	0	0	0	0	0	0
APTX	2	2	0	0	0	0	0	0	0	0	0	0	0	0	0	0	0	2	0	0	0	0
AQP1	0	0	0	2	2	0	0	0	0	0	0	0	0	0	0	0	0	0	0	0	0	0
AQP11	0	0	0	2	2	0	0	0	0	0	0	0	0	0	0	0	0	0	0	0	0	0
AQP3	2	2	0	2	2	0	0	0	0	0	0	0	0	0	0	0	0	2	0	0	0	0
AQP7	2	2	0	2	2	0	0	0	0	0	0	0	0	0	0	0	0	2	0	0	0	0
AQP9	2	2	0	0	0	0	0	0	0	0	0	0	0	0	0	0	0	2	0	0	0	0
AQR	2	2	0	0	0	0	0	0	0	0	0	0	0	0	0	0	0	2	0	0	0	0
AR	0	0	0	0	0	0	0	0	0	0	0	0	0	0	0	0	0	0	0	0	0	0
ARAF	0	0	0	0	0	0	0	0	0	0	0	0	0	0	0	0	0	0	0	0	0	0
ARAP1	2	2	0	0	0	0	0	0	0	0	0	0	0	0	0	0	0	2	0	0	0	0
ARAP2	0	0	0	2	2	0	0	0	0	0	0	0	0	0	0	0	0	0	2	0	0	0
ARCN1	2	2	0	2	2	0	0	0	0	0	0	0	0	0	0	0	0	2	2	0	0	0
AREL1	0	0	0	0	0	0	0	0	0	0	0	0	0	0	0	0	0	0	0	0	0	0
ARF1	0	0	0	2	2	0	0	0	0	0	0	0	0	0	0	0	0	0	0	0	0	0
ARF3	2	2	0	2	2	0	0	0	0	0	0	0	0	0	0	0	0	2	2	0	0	0
ARF4	2	2	0	2	2	0	0	0	0	2	0	2	0	0	0	0	0	2	0	0	0	0
ARF5	0	0	0	2	2	0	0	0	0	0	0	0	0	0	0	0	0	0	0	0	0	0
ARF6	2	2	0	2	2	0	0	0	0	0	0	0	0	0	0	0	0	2	0	0	0	0
ARFGAP2	0	0	0	0	0	0	0	0	0	0	0	0	0	0	0	0	0	0	0	0	0	0
ARFGEF1	2	2	0	0	0	0	2	2	2	2	0	2	0	0	2	0	0	2	2	2	2	0
ARFGEF2	2	2	0	0	0	0	0	0	2	0	0	0	0	0	0	0	0	2	0	0	0	0
ARFIP1	2	2	0	2	2	0	0	0	2	0	0	2	0	0	0	0	0	2	2	0	0	0
ARFIP2	0	0	0	0	0	0	0	0	0	0	0	2	0	0	0	0	0	0	0	0	0	0
ARFRP1	2	2	0	2	2	0	0	0	0	0	0	0	0	0	0	0	0	2	0	0	0	0
ARG1	0	0	0	0	0	0	0	0	0	0	0	0	0	0	0	0	0	0	0	0	0	0
ARG2	2	2	0	0	0	0	0	0	0	0	0	0	0	0	0	0	0	2	0	0	0	0
ARGLU1	0	2	0	2	2	0	2	2	2	2	0	2	0	0	2	0	0	0	2	0	0	0
ARHGAP1	2	2	0	0	0	0	0	0	0	0	0	0	0	0	0	0	0	2	0	0	0	0
ARHGAP10	2	2	0	0	0	0	0	0	0	0	0	0	0	0	0	0	0	2	0	0	0	0
ARHGAP12	0	0	0	2	2	0	0	0	2	2	0	0	0	0	0	0	0	0	2	0	0	0
ARHGAP15	0	0	0	0	0	0	0	0	0	0	0	0	0	0	0	0	0	0	0	0	0	0
ARHGAP17	2	2	0	2	2	0	0	0	0	0	0	2	0	0	0	0	0	2	0	0	0	0
ARHGAP18	2	2	0	0	0	0	0	0	0	0	0	0	0	0	0	0	0	2	2	0	0	0
ARHGAP19	2	2	0	0	0	0	0	0	0	0	0	0	0	0	0	0	0	2	0	0	0	0
ARHGAP21	2	2	0	2	2	0	0	0	2	0	0	2	0	0	0	0	0	2	2	0	0	0
ARHGAP22	2	2	0	0	0	0	0	0	0	0	0	0	0	0	0	0	0	2	0	0	0	0
ARHGAP23	2	2	0	0	0	0	0	0	0	0	0	0	0	0	0	0	0	2	0	0	0	0
ARHGAP25	2	2	0	0	0	0	0	0	0	0	0	0	0	0	0	0	0	2	0	0	0	0
ARHGAP26	0	0	0	0	0	0	0	0	0	0	0	0	0	0	0	0	0	0	0	0	0	0
ARHGAP27	2	2	0	2	2	0	0	0	0	0	0	0	0	0	0	0	0	2	2	0	0	0
ARHGAP28	2	2	0	0	0	0	0	0	0	0	0	0	0	0	0	0	0	2	0	0	0	0
ARHGAP29	0	0	0	0	0	0	0	0	0	0	0	0	0	0	0	0	0	0	0	0	0	0
ARHGAP31	0	0	0	0	0	0	0	0	0	2	0	0	0	0	0	0	0	0	0	0	0	0
ARHGAP32	0	0	0	2	2	0	0	0	0	2	0	0	0	0	0	0	0	0	2	0	0	0
ARHGAP35	2	2	0	2	2	0	2	2	2	2	0	2	0	2	2	0	0	2	0	0	0	0
ARHGAP39	2	2	0	2	2	0	0	0	0	0	0	0	0	0	0	0	0	2	0	0	0	0
ARHGAP42	0	0	0	0	0	0	0	0	0	0	0	0	0	2	0	0	0	0	0	0	0	0
ARHGAP45	0	0	0	2	2	0	0	0	0	0	0	0	0	0	0	0	0	0	0	0	0	0
ARHGAP5	0	0	0	0	1	0	0	0	0	1	0	0	0	0	0	0	0	0	0	0	0	0
ARHGAP6	2	2	0	0	0	0	0	0	0	0	0	2	0	0	0	0	0	2	2	0	0	0
ARHGAP9	0	0	0	2	2	0	0	0	0	0	0	0	0	0	0	0	0	0	0	0	0	0
ARHGDIA	2	2	0	2	2	0	0	0	0	0	0	2	0	0	0	0	0	2	2	0	0	0
ARHGEF10	0	0	0	0	1	0	0	0	0	0	0	0	0	0	0	0	0	0	0	0	0	0
ARHGEF10L	0	0	0	0	0	0	0	0	0	1	0	0	0	0	0	0	0	1	0	0	0	0
ARHGEF11	2	2	0	0	0	0	0	0	0	2	0	0	0	0	0	0	0	2	0	0	0	0
ARHGEF12	0	0	0	0	0	0	0	0	0	0	0	0	0	0	0	0	0	0	0	0	0	0
ARHGEF15	2	2	0	0	0	0	0	0	0	0	0	0	0	0	0	0	0	2	0	0	0	0
ARHGEF16	0	0	0	2	2	0	0	0	0	0	0	0	0	0	0	0	0	0	2	0	0	0
ARHGEF17	2	2	0	0	0	0	0	0	0	0	0	0	0	0	0	0	0	2	0	0	0	0
ARHGEF18	0	2	0	0	0	0	2	2	2	2	0	0	0	0	2	0	0	0	2	0	0	0
ARHGEF2	0	0	0	2	2	0	0	0	0	0	0	0	0	2	0	0	0	0	0	0	0	0
ARHGEF26	0	0	0	2	2	0	0	0	0	2	0	0	0	0	0	0	0	0	0	0	0	0
ARHGEF28	0	0	0	2	2	0	0	0	0	2	0	0	0	0	0	0	0	0	2	0	0	0
ARHGEF3	0	0	0	0	0	0	0	0	0	0	0	0	0	2	0	0	0	0	0	0	0	0
ARHGEF33	2	2	0	0	0	0	0	0	0	0	0	0	0	0	0	0	0	2	0	0	0	0
ARHGEF37	0	0	0	2	2	0	0	0	0	0	0	0	0	0	0	0	0	0	0	0	0	0
ARHGEF38	0	0	0	2	2	0	0	0	0	0	0	0	0	0	0	0	0	0	0	0	0	0
ARHGEF4	0	0	0	2	2	0	0	0	0	0	0	0	0	0	0	0	0	0	0	0	0	0
ARHGEF40	0	0	0	2	2	0	0	0	0	0	0	0	0	0	0	0	0	0	0	0	0	0
ARHGEF5	0	0	0	2	2	0	0	0	0	0	0	0	0	0	0	0	0	0	0	0	0	0
ARID1A	0	0	0	0	0	0	0	0	1	0	0	0	0	0	1	0	0	0	0	0	0	0
ARID1B	0	0	0	0	0	0	0	0	1	0	0	0	0	0	1	0	0	0	0	0	0	0
ARID2	0	0	0	0	0	0	0	0	0	0	0	0	0	0	0	0	0	0	0	0	0	0
ARID3A	0	0	0	2	2	0	0	0	0	0	0	0	0	0	0	0	0	0	0	0	0	0
ARID3B	0	0	0	2	2	0	0	0	0	0	0	0	0	0	0	0	0	0	0	0	0	0
ARID3C	2	2	0	0	0	0	0	0	0	0	0	0	0	0	0	0	0	2	0	0	0	0
ARID4A	2	2	0	2	2	0	0	0	0	2	0	0	0	0	0	0	0	2	0	0	0	0
ARID4B	0	0	0	2	2	0	0	0	0	2	0	2	0	0	0	0	0	0	2	0	0	0
ARID5B	2	2	0	2	2	0	0	0	0	0	0	0	0	0	0	0	0	2	0	0	0	0
ARIH1	2	2	0	2	2	0	2	2	2	2	0	0	0	2	2	0	0	2	2	0	0	0
ARIH2	2	2	0	2	2	0	0	0	0	2	0	0	0	0	0	0	0	2	0	0	0	0
ARL1	2	2	0	0	0	0	0	0	0	0	0	0	0	0	0	0	0	2	0	0	0	0
ARL13B	2	2	0	0	0	0	0	0	2	0	0	0	0	0	0	0	0	2	0	0	0	0
ARL14	0	0	0	2	2	0	0	0	0	0	0	0	0	0	0	0	0	0	0	0	0	0
ARL14EPL	2	2	0	0	0	0	0	0	0	0	0	0	0	0	0	0	0	2	0	0	0	0
ARL15	0	0	0	0	0	0	0	0	0	0	0	2	0	0	0	0	0	0	0	0	0	0
ARL2	2	2	0	0	0	0	0	0	0	0	0	0	0	0	0	0	0	2	0	0	0	0
ARL2BP	2	2	0	0	0	0	0	0	0	0	0	0	0	0	0	0	0	2	0	0	0	0
ARL3	2	2	0	2	2	0	0	0	0	0	0	0	0	0	0	0	0	2	0	0	0	0
ARL4A	2	2	0	0	0	0	0	0	0	0	0	0	0	0	0	0	0	2	0	0	0	0
ARL5A	0	2	0	0	0	0	2	2	2	2	0	0	0	0	2	0	0	0	0	0	0	0
ARL5B	0	0	0	0	0	0	0	0	0	0	0	0	0	0	0	0	0	0	0	0	0	0
ARL6IP1	0	0	0	2	2	0	0	0	0	0	0	0	0	0	0	0	0	0	0	0	0	0
ARL6IP5	2	2	0	2	2	0	0	0	2	0	0	0	0	0	0	0	0	2	0	0	0	0
ARL6IP6	2	2	0	0	0	0	0	0	0	0	0	0	0	0	0	0	0	2	0	0	0	0
ARL8B	0	0	0	2	2	0	0	0	0	2	0	2	0	0	0	0	0	0	2	0	0	0
ARMC1	0	0	0	0	0	0	0	0	0	0	0	0	0	0	0	0	0	0	0	0	0	0
ARMC12	2	2	0	0	0	0	0	0	0	0	0	0	0	0	0	0	0	2	0	0	0	0
ARMC7	2	2	0	2	2	0	0	0	0	0	0	0	0	0	0	0	0	2	0	0	0	0
ARMC8	2	2	0	0	0	0	0	0	0	0	0	0	0	0	0	0	0	2	0	0	0	0
ARMC9	2	2	0	0	0	0	0	0	0	0	0	0	0	0	0	0	0	2	0	0	0	0
ARMH1	2	2	0	0	0	0	0	0	0	0	0	0	0	0	0	0	0	2	0	0	0	0
ARMH3	2	2	0	0	0	0	0	0	0	0	0	0	0	0	0	0	0	2	0	0	0	0
ARMT1	0	2	0	2	2	0	2	2	2	2	0	0	0	0	2	0	0	0	0	0	0	0
ARNT	0	0	0	0	0	0	0	0	0	0	0	0	0	0	0	0	0	0	0	0	0	0
ARNT2	2	2	0	2	2	0	0	0	0	0	0	0	0	0	0	0	0	2	0	0	0	0
ARNTL	0	0	0	2	2	0	0	0	0	0	0	0	0	0	0	0	0	0	0	0	0	0
ARNTL2	2	2	0	0	0	0	0	0	2	0	0	0	0	0	0	0	0	2	0	0	0	0
ARPC1A	2	2	0	0	0	0	0	0	0	0	0	0	0	0	0	0	0	2	0	0	0	0
ARPC1B	0	0	0	0	0	0	0	0	0	0	0	0	0	0	0	0	0	0	2	0	0	0
ARPC2	2	2	0	2	2	0	0	0	0	0	0	0	0	0	0	0	0	2	2	0	0	0
ARPC3	0	0	0	2	2	0	0	0	0	0	0	0	0	0	0	0	0	0	0	0	0	0
ARPP19	2	2	0	2	2	0	0	0	0	0	0	0	0	0	0	0	0	2	2	0	0	0
ARRB1	2	2	0	0	0	0	0	0	0	0	0	0	0	0	0	0	0	2	0	0	0	0
ARRDC1	2	2	0	2	2	0	0	0	0	0	0	0	0	0	0	0	0	2	2	0	0	0
ARRDC3	0	0	0	0	0	0	0	0	0	2	0	0	0	0	0	0	0	0	0	0	0	0
ARSB	0	0	0	0	0	0	0	0	0	2	0	0	0	0	0	0	0	0	0	0	0	0
ARSG	2	2	0	2	2	0	0	0	0	0	0	0	0	0	0	0	0	2	0	0	0	0
ARSI	2	2	0	0	0	0	0	0	0	0	0	0	0	0	0	0	0	2	0	0	0	0
ART1	0	0	0	2	2	0	0	0	0	0	0	0	0	0	0	0	0	0	0	0	0	0
ART3	2	2	0	0	0	0	0	0	0	0	0	0	0	0	0	0	0	2	0	0	0	0
ART5	0	0	0	2	2	0	0	0	0	0	0	0	0	0	0	0	0	0	0	0	0	0
ARVCF	2	2	0	2	2	0	0	0	0	0	0	0	0	0	0	0	0	2	0	0	0	0
AS3MT	2	2	0	2	2	0	0	0	0	0	0	0	0	0	0	0	0	2	0	0	0	0
ASAH1	2	2	0	0	0	0	0	0	2	0	0	0	0	0	0	0	0	2	2	0	0	0
ASAH2	2	2	0	2	2	0	0	0	0	0	0	0	0	0	0	0	0	2	0	0	0	0
ASAP1	2	2	0	0	0	0	0	0	0	0	0	2	0	2	0	0	0	2	2	0	0	0
ASAP2	0	0	0	2	2	0	0	0	0	2	0	0	0	0	0	0	0	0	0	0	0	0
ASAP3	2	2	0	2	2	0	0	0	0	0	0	0	0	0	0	0	0	2	0	0	0	0
ASB13	0	0	0	2	2	0	0	0	0	0	0	0	0	0	0	0	0	0	0	0	0	0
ASB16	0	0	0	2	2	0	0	0	0	0	0	0	0	0	0	0	0	0	0	0	0	0
ASB7	0	0	0	0	0	0	0	0	0	0	0	0	0	0	0	0	0	0	2	0	0	0
ASB8	2	2	0	0	0	0	0	0	0	0	0	0	0	0	0	0	0	2	0	0	0	0
ASCC1	2	2	0	0	0	0	0	0	0	0	0	0	0	0	0	0	0	2	0	0	0	0
ASCC2	2	2	0	2	2	0	0	0	0	0	0	0	0	0	0	0	0	2	0	0	0	0
ASCC3	2	2	0	0	0	0	0	0	0	0	0	2	0	0	0	0	0	2	0	0	0	0
ASCL2	2	2	0	2	2	0	0	0	0	0	0	0	0	0	0	0	0	2	0	0	0	0
ASCL3	2	2	0	0	0	0	0	0	0	0	0	0	0	0	0	0	0	2	0	0	0	0
ASCL4	2	2	0	0	0	0	0	0	0	0	0	0	0	0	0	0	0	2	0	0	0	0
ASF1B	2	2	0	0	0	0	0	0	0	0	0	0	0	0	0	0	0	2	0	0	0	0
ASH1L	2	2	0	2	2	0	0	0	2	0	0	2	0	2	0	0	0	2	2	0	0	0
ASIC1	0	0	0	2	2	0	0	0	0	0	0	0	0	0	0	0	0	0	0	0	0	0
ASIC2	0	0	0	2	2	0	0	0	0	0	0	0	0	0	0	0	0	0	0	0	0	0
ASIP	0	0	0	2	2	0	0	0	0	0	0	2	0	2	0	0	0	0	0	0	0	0
ASL	2	2	0	0	0	0	0	0	0	0	0	0	0	0	0	0	0	2	0	0	0	0
ASNS	0	0	0	0	0	0	0	0	0	2	0	0	0	0	0	0	0	0	0	0	0	0
ASPH	2	2	0	0	0	0	0	0	0	0	0	0	0	0	0	0	0	2	0	0	0	0
ASPRV1	2	2	0	0	0	0	0	0	0	0	0	0	0	0	0	0	0	2	0	0	0	0
ASPSCR1	0	0	0	0	0	0	0	0	0	0	0	0	0	0	0	0	0	0	0	0	0	0
ASRGL1	2	2	0	0	0	0	0	0	0	0	0	0	0	0	0	0	0	2	0	0	0	0
ASS1	2	2	0	2	2	0	0	0	0	0	0	0	0	0	0	0	0	2	0	0	0	0
ASTL	2	2	0	0	0	0	0	0	0	0	0	0	0	0	0	0	0	2	0	0	0	0
ASTN1	0	2	0	0	0	0	2	2	2	2	0	0	0	0	2	0	0	0	0	0	0	0
ASTN2	0	0	0	0	0	0	0	0	0	0	0	0	0	2	0	0	0	0	0	0	0	0
ASXL1	0	0	0	0	0	0	0	0	0	0	0	0	0	0	0	0	0	0	0	0	0	0
ASXL2	0	0	0	0	0	0	0	0	0	0	0	0	0	1	0	0	0	0	0	0	0	0
ASXL3	0	0	0	0	0	0	0	0	0	2	0	0	0	0	0	0	0	0	0	0	0	0
ASZ1	0	0	0	2	2	0	0	0	0	0	0	0	0	0	0	0	0	0	0	0	0	0
ATAD1	2	2	0	2	2	0	0	0	0	2	0	0	0	0	0	0	0	2	0	0	0	0
ATAD2	0	0	0	2	2	0	0	0	0	0	0	0	0	0	0	0	0	0	0	0	0	0
ATAD2B	2	2	0	2	2	0	2	2	2	2	0	2	0	0	2	0	0	2	2	0	0	0
ATAD3A	0	0	0	2	2	0	0	0	0	0	0	0	0	0	0	0	0	0	0	0	0	0
ATAD5	2	2	0	0	0	0	0	0	0	0	0	0	0	0	0	0	0	2	0	0	0	0
ATAT1	2	2	0	2	2	0	0	0	0	0	0	0	0	0	0	0	0	2	0	0	0	0
ATCAY	2	2	0	0	0	0	0	0	0	0	0	0	0	0	0	0	0	2	0	0	0	0
ATE1	2	2	0	0	0	0	0	0	0	0	0	2	0	0	0	0	0	2	0	0	0	0
ATF1	0	0	0	0	0	0	0	0	0	0	0	0	0	1	0	0	0	0	0	0	0	0
ATF2	2	2	0	2	2	0	0	0	0	2	0	0	0	0	0	0	0	2	2	0	0	0
ATF4	0	0	0	2	2	0	0	0	0	0	0	0	0	0	0	0	0	0	0	0	0	0
ATF6	2	2	0	0	0	0	0	0	0	0	0	0	0	0	0	0	0	2	0	0	0	0
ATF7	2	2	0	2	2	0	0	0	0	2	0	2	0	2	0	0	0	2	2	0	0	0
ATF7IP	2	2	0	2	2	0	0	0	2	0	0	2	0	0	0	0	0	2	2	0	0	0
ATG10	0	0	0	0	0	0	0	0	0	2	0	0	0	0	0	0	0	0	0	0	0	0
ATG101	0	0	0	2	2	0	0	0	0	0	0	0	0	0	0	0	0	0	0	0	0	0
ATG13	0	0	0	2	2	0	0	0	0	0	0	2	0	0	0	0	0	0	0	0	0	0
ATG14	0	0	0	0	0	0	0	0	0	0	0	0	0	0	0	0	0	0	0	0	0	0
ATG16L1	2	2	0	0	0	0	0	0	0	0	0	0	0	0	0	0	0	2	0	0	0	0
ATG16L2	2	2	0	0	0	0	0	0	0	0	0	0	0	0	0	0	0	2	0	0	0	0
ATG2B	0	0	0	2	2	0	0	0	0	0	0	0	0	0	0	0	0	0	0	0	0	0
ATG3	0	2	0	0	0	0	2	2	2	2	0	2	0	0	2	0	0	0	0	0	0	0
ATG4D	2	2	0	2	2	0	0	0	0	0	0	0	0	0	0	0	0	2	0	0	0	0
ATG5	0	0	0	0	0	0	0	0	0	0	0	0	0	0	0	0	0	0	0	0	0	0
ATG7	2	2	0	2	2	0	0	0	0	0	0	0	0	0	0	0	0	2	2	0	0	0
ATIC	0	0	0	0	0	0	0	0	0	0	0	0	0	0	0	0	0	0	0	0	0	0
ATL1	2	2	0	0	0	0	0	0	0	0	0	0	0	0	0	0	0	2	0	0	0	0
ATL2	2	2	0	2	2	0	0	0	0	2	0	0	0	0	0	0	0	2	2	0	0	0
ATL3	2	2	0	0	0	0	0	0	0	0	0	0	0	0	0	0	0	2	0	0	0	0
ATM	0	0	0	0	0	0	0	0	0	0	0	0	0	0	0	0	0	0	0	0	0	0
ATN1	0	0	0	0	0	0	0	0	0	0	0	0	0	0	0	0	0	0	0	0	0	0
ATOX1	2	2	0	2	2	0	0	0	0	0	0	0	0	0	0	0	0	2	0	0	0	0
ATP10A	2	2	0	0	0	0	0	0	0	0	0	0	0	0	0	0	0	2	0	0	0	0
ATP10B	0	0	0	2	2	0	0	0	0	0	0	0	0	0	0	0	0	0	0	0	0	0
ATP11A	2	2	0	0	0	0	0	0	2	0	0	0	0	0	0	0	0	2	0	0	0	0
ATP11B	2	2	0	2	2	0	0	0	0	0	0	2	0	0	0	0	0	2	0	2	2	0
ATP11C	0	0	0	0	0	0	0	0	0	0	0	0	0	2	0	0	0	0	0	0	0	0
ATP13A3	2	2	0	2	2	0	0	0	0	0	0	0	0	0	0	0	0	2	2	2	2	0
ATP1A1	0	0	0	0	0	0	0	0	0	0	0	0	0	0	0	0	0	0	0	0	0	0
ATP1B1	0	0	0	2	2	0	0	0	0	0	0	0	0	0	0	0	0	0	0	0	0	0
ATP1B2	0	0	0	2	2	0	0	0	0	0	0	0	0	0	0	0	0	0	0	0	0	0
ATP1B3	2	2	0	0	0	0	0	0	0	0	0	0	0	2	0	0	0	2	0	0	0	0
ATP1B4	0	0	0	2	2	0	0	0	0	0	0	0	0	0	0	0	0	0	0	0	0	0
ATP2A2	2	2	0	2	2	0	2	2	2	2	0	2	0	2	2	0	0	2	2	0	0	0
ATP2A3	2	2	0	0	0	0	0	0	0	0	0	0	0	0	0	0	0	2	0	0	0	0
ATP2B1	0	0	0	2	2	0	0	0	0	0	0	2	0	0	0	0	0	0	2	0	0	0
ATP2B3	0	0	0	0	0	0	0	0	0	0	0	0	0	0	0	0	0	0	0	0	0	0
ATP2B4	2	2	0	0	0	0	0	0	0	0	0	0	0	0	0	0	0	2	0	0	0	0
ATP2C1	2	2	0	0	0	0	0	0	2	0	0	0	0	0	0	0	0	2	0	0	0	0
ATP2C2	2	2	0	0	0	0	0	0	0	0	0	0	0	0	0	0	0	2	0	0	0	0
ATP5F1A	2	2	0	0	0	0	0	0	0	0	0	0	0	0	0	0	0	2	0	0	0	0
ATP5F1B	2	2	0	2	2	0	0	0	0	0	0	0	0	0	0	0	0	2	0	0	0	0
ATP5F1C	0	0	0	2	2	0	0	0	0	2	0	0	0	0	0	0	0	0	0	0	0	0
ATP5F1D	0	0	0	2	2	0	0	0	0	0	0	0	0	0	0	0	0	0	0	0	0	0
ATP5IF1	2	2	0	2	2	0	0	0	0	0	0	0	0	0	0	0	0	2	0	0	0	0
ATP5MC1	0	0	0	2	2	0	0	0	0	0	0	0	0	0	0	0	0	0	0	0	0	0
ATP5MC2	2	2	0	0	0	0	0	0	0	0	0	0	0	0	0	0	0	2	0	0	0	0
ATP5MD	2	2	0	0	0	0	0	0	0	0	0	0	0	0	0	0	0	2	0	0	0	0
ATP5ME	2	2	0	0	0	0	0	0	0	0	0	0	0	0	0	0	0	2	0	0	0	0
ATP5MF	0	0	0	2	2	0	0	0	0	0	0	0	0	0	0	0	0	0	0	0	0	0
ATP5MF-PTCD1	2	2	0	0	0	0	0	0	0	0	0	0	0	0	0	0	0	2	0	0	0	0
ATP5MG	0	0	0	0	0	0	0	0	0	0	0	0	0	0	0	0	0	0	0	0	0	0
ATP5MPL	0	0	0	2	2	0	0	0	0	0	0	0	0	0	0	0	0	0	0	0	0	0
ATP5PB	2	2	0	0	0	0	0	0	0	0	0	0	0	0	0	0	0	2	0	0	0	0
ATP5PD	2	2	0	2	2	0	0	0	0	0	0	0	0	0	0	0	0	2	0	0	0	0
ATP5PF	0	0	0	2	2	0	0	0	0	0	0	2	0	0	0	0	0	0	0	0	0	0
ATP5PO	0	0	0	0	0	0	0	0	0	0	0	0	0	2	0	0	0	0	0	0	0	0
ATP6AP2	0	0	0	0	0	0	0	0	2	0	0	0	0	0	0	0	0	0	0	0	0	0
ATP6V0A1	2	2	0	2	2	0	0	0	0	2	0	0	0	0	0	0	0	2	2	0	0	0
ATP6V0A2	0	0	0	2	2	0	0	0	0	0	0	0	0	0	0	0	0	0	0	0	0	0
ATP6V0D1	2	2	0	0	0	0	0	0	0	0	0	0	0	0	0	0	0	2	0	0	0	0
ATP6V0E1	2	2	0	2	2	0	0	0	0	0	0	0	0	0	0	0	0	2	0	0	0	0
ATP6V1A	2	2	0	2	2	0	0	0	0	2	0	0	0	0	0	0	0	2	0	0	0	0
ATP6V1B2	0	0	0	0	0	0	0	0	0	0	0	0	0	0	0	0	0	0	0	0	0	0
ATP6V1C1	2	2	0	2	2	0	0	0	0	0	0	0	0	0	0	0	0	2	0	0	0	0
ATP6V1D	0	0	0	2	2	0	0	0	0	0	0	0	0	0	0	0	0	0	0	0	0	0
ATP6V1E1	0	0	0	0	0	0	0	0	0	0	0	0	0	0	0	0	0	0	0	0	0	0
ATP6V1E2	0	0	0	2	2	0	0	0	0	0	0	0	0	0	0	0	0	0	0	0	0	0
ATP6V1G2	2	2	0	2	2	0	0	0	0	0	0	0	0	0	0	0	0	2	0	0	0	0
ATP6V1H	2	2	0	0	0	0	0	0	0	0	0	0	0	0	0	0	0	2	0	0	0	0
ATP7B	2	2	0	0	0	0	0	0	0	0	0	0	0	0	0	0	0	2	0	0	0	0
ATP8A1	0	0	0	0	0	0	0	0	0	0	0	0	0	0	0	0	0	0	2	0	0	0
ATP8A2	0	0	0	2	2	0	0	0	0	0	0	0	0	0	0	0	0	0	0	0	0	0
ATP8B1	2	2	0	2	2	0	0	0	0	0	0	2	0	0	0	0	0	2	2	0	0	0
ATP8B3	0	0	0	2	2	0	0	0	0	0	0	0	0	0	0	0	0	0	0	0	0	0
ATP8B4	2	2	0	0	0	0	0	0	0	0	0	0	0	0	0	0	0	2	0	0	0	0
ATP9B	2	2	0	0	0	0	0	0	0	0	0	2	0	0	0	0	0	2	2	0	0	0
ATPAF1	2	2	0	0	0	0	0	0	0	0	0	0	0	0	0	0	0	2	0	0	0	0
ATPSCKMT	0	0	0	0	0	0	0	0	0	0	0	0	0	0	0	0	0	0	0	0	0	0
ATR	0	0	0	0	0	0	1	0	0	0	0	1	0	0	1	0	0	0	0	0	0	0
ATRIP	2	2	0	0	0	0	0	0	0	0	0	0	0	0	0	0	0	2	0	0	0	0
ATRN	2	2	0	0	0	0	0	0	2	0	0	0	0	2	0	0	0	2	0	0	0	0
ATRNL1	2	2	0	0	0	0	0	0	0	0	0	0	0	0	0	0	0	2	0	0	0	0
ATRX	0	0	0	0	0	0	0	0	0	0	0	0	0	0	0	0	0	0	0	0	0	0
ATXN1	2	2	0	0	0	0	0	0	2	2	0	2	0	0	0	0	0	2	2	0	0	0
ATXN10	2	2	0	0	0	0	0	0	0	2	0	0	0	0	0	0	0	2	0	0	0	0
ATXN1L	2	2	0	0	0	0	0	0	0	0	0	0	0	0	0	0	0	2	0	0	0	0
ATXN2	2	2	0	2	2	0	2	2	2	2	0	2	0	0	2	0	0	2	2	0	0	0
ATXN2L	0	0	0	0	0	0	0	0	0	0	0	0	0	0	0	0	0	0	0	0	0	0
ATXN3	2	2	0	0	0	0	0	0	0	0	0	2	0	0	0	0	0	2	0	0	0	0
ATXN7	0	0	0	0	0	0	0	0	0	2	0	0	0	0	0	0	0	0	2	0	0	0
ATXN7L1	2	2	0	2	2	0	0	0	0	0	0	0	0	2	0	0	0	2	0	0	0	0
ATXN7L2	0	0	0	2	2	0	0	0	0	0	0	0	0	0	0	0	0	0	0	0	0	0
ATXN7L3	0	0	0	2	2	0	0	0	0	0	0	0	0	0	0	0	0	0	0	0	0	0
ATXN7L3B	2	2	0	0	0	0	0	0	0	0	0	0	0	0	0	0	0	2	0	0	0	0
AUH	0	0	0	2	2	0	0	0	0	0	0	0	0	0	0	0	0	0	0	0	0	0
AUNIP	2	2	0	0	0	0	0	0	0	0	0	0	0	0	0	0	0	2	0	0	0	0
AUP1	2	2	0	0	0	0	0	0	0	0	0	0	0	0	0	0	0	2	0	0	0	0
AURKAIP1	2	2	0	0	0	0	0	0	0	0	0	0	0	0	0	0	0	2	0	0	0	0
AURKB	2	2	0	0	0	0	0	0	0	0	0	0	0	0	0	0	0	2	0	0	0	0
AUTS2	0	0	0	2	2	0	0	0	0	0	0	0	0	0	0	0	0	0	2	0	0	0
AVEN	2	2	0	0	0	0	0	0	0	0	0	0	0	0	0	0	0	2	0	0	0	0
AVIL	0	0	0	0	0	0	0	0	0	0	0	0	0	0	0	0	0	0	0	0	0	0
AVL9	2	2	0	0	0	0	0	0	0	0	0	0	0	0	0	0	0	2	0	0	0	0
AXIN1	0	0	0	1	1	0	1	0	0	1	0	0	0	0	0	0	0	0	0	0	0	0
AXIN2	0	0	0	1	1	0	0	0	0	0	0	1	0	0	0	0	0	0	0	0	0	0
AXL	0	0	0	2	2	0	0	0	0	2	0	0	0	0	0	0	0	0	0	0	0	0
AZIN1	2	2	0	2	2	0	0	0	0	0	0	2	0	0	0	0	0	2	0	0	0	0
B2M	0	0	0	1	1	0	0	0	0	0	0	0	0	1	0	0	0	0	0	0	0	0
B3GALNT2	0	0	0	2	2	0	0	0	0	2	0	0	0	0	0	0	0	0	0	0	0	0
B3GALT2	0	0	0	2	2	0	0	0	0	0	0	2	0	0	0	0	0	0	0	0	0	0
B3GALT6	0	0	0	0	0	0	0	0	0	2	0	0	0	0	0	0	0	0	0	0	0	0
B3GAT2	0	0	0	0	0	0	0	0	0	0	0	0	0	0	0	0	0	0	0	0	0	0
B3GAT3	2	2	0	0	0	0	0	0	0	0	0	0	0	0	0	0	0	2	0	0	0	0
B3GNT2	2	2	0	0	0	0	0	0	0	0	0	0	0	0	0	0	0	2	0	0	0	0
B3GNT4	0	0	0	2	2	0	0	0	0	0	0	0	0	0	0	0	0	0	0	0	0	0
B3GNT8	0	0	0	2	2	0	0	0	0	0	0	0	0	0	0	0	0	0	0	0	0	0
B3GNTL1	2	2	0	0	0	0	0	0	0	0	0	0	0	0	0	0	0	2	0	0	0	0
B4GALNT2	2	2	0	2	2	0	0	0	0	0	0	0	0	0	0	0	0	2	0	0	0	0
B4GALNT3	2	2	0	0	0	0	0	0	0	0	0	0	0	0	0	0	0	2	0	0	0	0
B4GALNT4	2	2	0	0	0	0	0	0	0	0	0	0	0	0	0	0	0	2	0	0	0	0
B4GALT1	0	0	0	0	0	0	0	0	0	0	0	0	0	0	0	0	0	0	0	0	0	0
B4GALT4	2	2	0	0	0	0	0	0	0	0	0	0	0	0	0	0	0	2	0	0	0	0
B4GALT5	0	0	0	0	0	0	0	0	0	0	0	0	0	2	0	0	0	0	0	0	0	0
B4GALT6	0	0	0	2	2	0	0	0	0	0	0	0	0	0	0	0	0	0	2	0	0	0
B9D2	0	0	0	2	2	0	0	0	0	0	0	0	0	0	0	0	0	0	0	0	0	0
BAAT	0	0	0	0	0	0	0	0	0	0	0	0	0	0	0	0	0	0	0	0	0	0
BABAM2	2	2	0	0	0	0	0	0	0	2	0	2	0	0	0	0	0	2	0	0	0	0
BACE1	2	2	0	0	0	0	0	0	0	0	0	0	0	0	0	0	0	2	2	0	0	0
BACE2	0	0	0	2	2	0	0	0	0	0	0	0	0	0	0	0	0	0	0	0	0	0
BACH1	0	0	0	2	2	0	0	0	0	0	0	2	0	0	0	0	0	0	0	0	0	0
BACH2	2	2	0	0	0	0	0	0	0	0	0	0	0	2	0	0	0	2	0	0	0	0
BAD	2	2	0	2	2	0	0	0	0	0	0	0	0	0	0	0	0	2	0	0	0	0
BAG1	2	2	0	0	0	0	0	0	0	0	0	0	0	0	0	0	0	2	0	0	0	0
BAG3	0	0	0	2	2	0	0	0	0	0	0	0	0	0	0	0	0	0	0	0	0	0
BAG4	2	2	0	0	0	0	0	0	0	0	0	0	0	0	0	0	0	2	0	0	0	0
BAG5	0	0	0	2	2	0	0	0	0	2	0	0	0	2	0	0	0	0	0	0	0	0
BAG6	2	2	0	2	2	0	0	0	0	0	0	0	0	0	0	0	0	2	2	0	0	0
BAHCC1	2	2	0	0	0	0	0	0	0	0	0	0	0	0	0	0	0	2	0	0	0	0
BAHD1	2	2	0	0	0	0	0	0	0	0	0	0	0	0	0	0	0	2	2	0	0	0
BAIAP2	2	2	0	0	0	0	0	0	2	2	0	2	0	0	0	0	0	2	0	0	0	0
BAIAP2L1	0	0	0	2	2	0	0	0	0	0	0	0	0	0	0	0	0	0	2	0	0	0
BAIAP3	0	0	0	2	2	0	0	0	0	0	0	0	0	0	0	0	0	0	0	0	0	0
BANF2	2	2	0	0	0	0	0	0	0	0	0	0	0	0	0	0	0	2	0	0	0	0
BANK1	2	2	0	0	0	0	0	0	0	0	0	0	0	0	0	0	0	2	0	0	0	0
BANP	0	0	0	0	0	0	0	0	0	0	0	0	0	0	0	0	0	0	0	0	0	0
BAP1	0	0	0	0	0	0	0	0	1	0	0	0	0	1	0	0	0	0	0	0	0	0
BARD1	0	0	0	0	0	0	0	0	1	0	0	0	0	0	0	0	0	0	0	0	0	0
BARX1	2	2	0	0	0	0	0	0	0	0	0	0	0	0	0	0	0	2	0	0	0	0
BATF	2	2	0	0	0	0	0	0	0	0	0	0	0	0	0	0	0	2	0	0	0	0
BATF2	2	2	0	0	0	0	0	0	0	0	0	0	0	0	0	0	0	2	0	0	0	0
BAX	0	0	0	1	1	0	0	0	0	0	0	0	0	0	0	0	0	0	0	0	0	0
BAZ1A	0	0	0	0	1	0	1	0	0	0	0	0	0	0	0	0	0	0	0	0	0	0
BAZ1B	2	2	0	2	2	0	0	0	2	2	0	2	0	0	0	0	0	2	2	0	0	0
BAZ2A	0	0	0	2	2	0	0	0	0	0	0	0	0	0	0	0	0	0	2	0	0	0
BAZ2B	2	2	0	0	0	0	0	0	0	2	0	2	0	0	0	0	0	2	0	0	0	0
BBC3	0	0	0	2	2	0	0	0	0	0	0	0	0	0	0	0	0	0	0	0	0	0
BBIP1	2	2	0	0	0	0	0	0	0	0	0	0	0	0	0	0	0	2	0	0	0	0
BBOF1	2	2	0	0	0	0	0	0	0	0	0	0	0	0	0	0	0	2	0	0	0	0
BBOX1	0	0	0	0	0	0	0	0	0	0	0	0	0	0	0	0	0	0	0	0	0	0
BBS1	2	2	0	2	2	0	0	0	0	0	0	0	0	0	0	0	0	2	0	0	0	0
BBS10	0	0	0	0	0	0	0	0	0	0	0	0	0	0	0	0	0	0	0	0	0	0
BBS12	2	2	0	0	0	0	0	0	0	0	0	0	0	0	0	0	0	2	0	0	0	0
BBS4	0	0	0	2	2	0	0	0	0	0	0	0	0	0	0	0	0	0	0	0	0	0
BBS9	2	2	0	0	0	0	0	0	0	0	0	0	0	0	0	0	0	2	0	0	0	0
BBX	0	0	0	0	0	0	0	0	0	0	0	2	0	0	0	0	0	0	0	0	0	0
BCAM	0	0	0	2	2	0	0	0	0	0	0	0	0	0	0	0	0	0	0	0	0	0
BCAP31	0	0	0	2	2	0	0	0	0	0	0	0	0	0	0	0	0	0	2	0	0	0
BCAR1	2	2	0	2	2	0	0	0	0	0	0	0	0	0	0	0	0	2	2	0	0	0
BCAR3	2	2	0	2	2	0	2	2	2	2	0	0	0	0	2	0	0	2	0	0	0	0
BCAS2	2	2	0	2	2	0	0	0	0	0	0	0	0	0	0	0	0	2	0	0	0	0
BCAS3	2	2	0	0	0	0	0	0	0	0	0	0	0	0	0	0	0	2	0	0	0	0
BCCIP	0	0	0	2	2	0	0	0	0	0	0	0	0	0	0	0	0	0	0	0	0	0
BCDIN3D	0	0	0	2	2	0	0	0	0	0	0	0	0	0	0	0	0	0	0	0	0	0
BCKDHA	0	0	0	2	2	0	0	0	0	0	0	0	0	0	0	0	0	0	0	0	0	0
BCKDHB	0	0	0	0	0	0	0	0	0	0	0	0	0	0	0	0	0	0	0	0	0	0
BCKDK	2	2	0	0	0	0	0	0	0	0	0	0	0	0	0	0	0	2	0	0	0	0
BCL10	0	0	0	0	0	0	0	0	0	0	0	0	0	0	0	0	0	0	0	0	0	0
BCL11A	0	0	0	0	0	0	0	0	0	0	0	0	0	0	0	0	0	0	0	0	0	0
BCL11B	0	0	0	0	0	0	0	0	0	0	0	0	0	0	0	0	0	0	0	0	0	0
BCL2	0	0	0	0	0	0	0	0	0	0	0	0	0	0	0	0	0	0	0	0	0	0
BCL2A1	2	2	0	0	0	0	0	0	0	0	0	0	0	0	0	0	0	2	0	0	0	0
BCL2L1	2	2	0	0	0	0	0	0	0	0	0	0	0	0	0	0	0	2	2	0	0	0
BCL2L10	0	0	0	2	2	0	0	0	0	0	0	0	0	0	0	0	0	0	0	0	0	0
BCL2L12	0	0	0	0	0	0	0	0	0	0	0	0	0	1	0	0	0	0	0	0	0	0
BCL2L13	2	2	0	0	0	0	0	0	0	0	0	0	0	0	0	0	0	2	0	0	0	0
BCL2L14	0	0	0	2	2	0	0	0	0	0	0	0	0	0	0	0	0	0	0	0	0	0
BCL2L15	0	0	0	2	2	0	0	0	0	0	0	0	0	0	0	0	0	0	0	0	0	0
BCL2L2	2	2	0	0	0	0	0	0	0	0	0	0	0	0	0	0	0	2	0	0	0	0
BCL3	0	0	0	0	0	0	0	0	0	0	0	0	0	0	0	0	0	0	0	0	0	0
BCL6	0	0	0	0	0	0	0	0	0	0	0	0	0	0	0	0	0	0	0	0	0	0
BCL7A	0	0	0	0	0	0	0	0	0	0	0	0	0	0	0	0	0	0	0	0	0	0
BCL7B	0	0	0	2	2	0	0	0	0	0	0	0	0	0	0	0	0	0	0	0	0	0
BCL9	0	0	0	0	0	0	0	0	0	0	0	0	0	0	0	0	0	0	0	0	0	0
BCL9L	0	0	0	1	1	0	1	0	0	0	0	1	0	0	0	0	0	0	0	0	0	0
BCLAF1	0	0	0	0	0	0	0	0	0	0	0	0	0	1	0	0	0	0	0	0	0	0
BCLAF3	0	0	0	2	2	0	0	0	0	0	0	0	0	0	0	0	0	0	0	0	0	0
BCO1	0	0	0	2	2	0	0	0	0	0	0	0	0	0	0	0	0	0	0	0	0	0
BCOR	0	0	0	0	0	0	0	0	0	0	0	0	0	0	0	0	0	0	0	0	0	0
BCORL1	0	0	0	0	0	0	0	0	0	0	0	0	0	0	0	0	0	0	0	0	0	0
BCR	0	0	0	0	0	0	0	0	0	0	0	0	0	0	0	0	0	0	0	0	0	0
BDH1	0	0	0	2	2	0	0	0	0	0	0	0	0	0	0	0	0	0	0	0	0	0
BDH2	0	0	0	2	2	0	0	0	0	0	0	0	0	0	0	0	0	0	0	0	0	0
BDP1	2	2	0	2	2	0	0	0	0	0	0	0	0	0	0	0	0	2	2	0	0	0
BECN1	2	2	0	0	0	0	0	0	0	0	0	0	0	0	0	0	0	2	0	0	0	0
BEND7	2	2	0	0	0	0	0	0	0	0	0	0	0	0	0	0	0	2	0	0	0	0
BEST1	2	2	0	2	2	0	0	0	0	0	0	0	0	0	0	0	0	2	0	0	0	0
BEST3	0	0	0	2	2	0	0	0	0	0	0	0	0	0	0	0	0	0	0	0	0	0
BET1L	0	0	0	0	0	0	0	0	0	0	0	0	0	0	0	0	0	0	0	0	0	0
BFAR	2	2	0	2	2	0	0	0	0	0	0	0	0	0	0	0	0	2	0	0	0	0
BFSP1	0	0	0	2	2	0	0	0	0	0	0	0	0	0	0	0	0	0	0	0	0	0
BGLAP	0	0	0	2	2	0	0	0	0	0	0	0	0	0	0	0	0	0	0	0	0	0
BHLHE23	0	0	0	2	2	0	0	0	0	0	0	0	0	0	0	0	0	0	0	0	0	0
BHLHE40	0	0	0	2	2	0	0	0	0	0	0	0	0	0	0	0	0	0	0	0	0	0
BHMT	0	0	0	0	0	0	0	0	0	0	0	0	0	0	0	0	0	0	0	0	0	0
BICC1	0	2	0	0	0	0	2	2	2	2	0	0	0	0	2	0	0	0	2	0	0	0
BICD1	2	2	0	0	0	0	0	0	0	0	0	0	0	0	0	0	0	2	0	0	0	0
BICD2	2	2	0	0	0	0	0	0	0	0	0	0	0	0	0	0	0	2	2	0	0	0
BICDL1	2	2	0	0	0	0	0	0	0	0	0	0	0	0	0	0	0	2	0	0	0	0
BICDL2	0	0	0	0	0	0	0	0	0	0	0	0	0	0	0	0	0	0	0	0	0	0
BICRA	0	0	0	2	2	0	0	0	0	0	0	2	0	0	0	0	0	0	0	0	0	0
BICRAL	0	0	0	2	2	0	0	0	0	0	0	0	0	0	0	0	0	0	0	0	0	0
BIN2	2	2	0	0	0	0	0	0	0	0	0	0	0	0	0	0	0	2	0	0	0	0
BIN3	2	2	0	0	0	0	0	0	0	0	0	0	0	0	0	0	0	2	2	0	0	0
BIRC2	2	2	0	0	0	0	0	0	0	2	0	0	0	0	0	0	0	2	0	0	0	0
BIRC3	0	0	0	0	0	0	0	0	0	0	0	0	0	0	0	0	0	0	0	0	0	0
BIRC6	0	0	0	0	0	0	0	0	0	0	0	1	0	1	0	0	0	0	0	0	0	0
BIRC7	0	0	0	0	0	0	0	0	0	0	0	0	0	0	0	0	0	0	0	0	0	0
BLCAP	0	0	0	2	2	0	0	0	0	0	0	0	0	0	0	0	0	0	0	0	0	0
BLK	2	2	0	0	0	0	0	0	0	0	0	0	0	0	0	0	0	2	0	0	0	0
BLM	0	0	0	0	0	0	0	0	0	0	0	0	0	0	0	0	0	0	0	0	0	0
BLMH	2	2	0	0	0	0	0	0	0	0	0	0	0	0	0	0	0	2	0	0	0	0
BLNK	2	2	0	0	0	0	0	0	0	0	0	0	0	0	0	0	0	2	0	0	0	0
BLOC1S3	0	0	0	2	2	0	0	0	0	0	0	0	0	0	0	0	0	0	0	0	0	0
BMERB1	2	2	0	2	2	0	0	0	0	0	0	0	0	0	0	0	0	2	0	0	0	0
BMP1	2	2	0	0	0	0	0	0	0	0	0	0	0	0	0	0	0	2	0	0	0	0
BMP2K	2	2	0	0	0	0	0	0	0	0	0	0	0	0	0	0	0	2	0	0	0	0
BMP5	0	0	0	0	0	0	0	0	0	0	0	0	0	1	0	0	0	0	0	0	0	0
BMP8B	0	0	0	2	2	0	0	0	0	0	0	0	0	0	0	0	0	0	0	0	0	0
BMPR1A	0	0	0	0	0	0	0	0	0	0	0	0	0	0	0	0	0	0	0	0	0	0
BMPR1B	0	0	0	2	2	0	0	0	0	0	0	0	0	2	0	0	0	0	0	0	0	0
BMPR2	2	2	0	0	0	0	0	0	0	2	0	2	0	0	0	0	0	2	0	0	0	0
BMT2	2	2	0	0	0	0	0	0	0	2	0	0	0	0	0	0	0	2	0	0	0	0
BNC2	0	0	0	0	0	0	0	0	0	2	0	0	0	0	0	0	0	0	0	0	0	0
BNIP1	0	0	0	0	0	0	0	0	0	0	0	2	0	0	0	0	0	0	0	0	0	0
BNIP2	0	0	0	2	2	0	0	0	0	0	0	0	0	0	0	0	0	0	2	0	0	0
BNIP3	0	0	0	0	0	0	0	0	0	0	0	0	0	0	0	0	0	0	0	0	0	0
BNIP3L	2	2	0	2	2	0	0	0	0	0	0	0	0	0	0	0	0	2	0	0	0	0
BNIP5	0	0	0	2	2	0	0	0	0	0	0	0	0	0	0	0	0	0	0	0	0	0
BNIPL	2	2	0	2	2	0	0	0	0	0	0	0	0	0	0	0	0	2	0	0	0	0
BOLA1	2	2	0	2	2	0	0	0	0	0	0	0	0	0	0	0	0	2	0	0	0	0
BOLA3	2	2	0	2	2	0	0	0	0	0	0	0	0	0	0	0	0	2	0	0	0	0
BOP1	2	2	0	0	0	0	0	0	0	0	0	0	0	0	0	0	0	2	0	0	0	0
BORCS5	2	2	0	0	0	0	0	0	0	0	0	0	0	0	0	0	0	2	0	0	0	0
BORCS6	2	2	0	0	0	0	0	0	0	0	0	0	0	0	0	0	0	2	0	0	0	0
BORCS7	2	2	0	2	2	0	0	0	0	0	0	0	0	0	0	0	0	2	0	0	0	0
BPHL	2	2	0	0	0	0	0	0	0	2	0	0	0	0	0	0	0	2	0	0	0	0
BPI	2	2	0	0	0	0	0	0	0	0	0	0	0	0	0	0	0	2	0	0	0	0
BPNT1	2	2	0	0	0	0	0	0	0	0	0	0	0	0	0	0	0	2	0	0	0	0
BPTF	2	2	0	2	2	0	0	0	0	2	0	0	0	2	0	0	0	2	2	0	0	0
BRAF	0	0	0	1	1	0	0	0	0	1	0	1	0	1	1	0	0	0	1	0	0	0
BRAP	0	0	0	2	2	0	0	0	0	0	0	0	0	0	0	0	0	0	0	0	0	0
BRCA1	0	0	0	0	0	0	0	0	0	0	0	0	0	0	1	0	0	0	0	0	0	0
BRCA2	0	0	0	0	0	0	0	0	1	0	0	0	0	0	1	0	0	0	1	0	0	0
BRCC3	0	0	0	0	0	0	0	0	0	0	0	0	0	0	0	0	0	0	0	0	0	0
BRD1	0	0	0	2	2	0	0	0	0	0	0	0	0	0	0	0	0	0	0	0	0	0
BRD2	2	2	0	0	0	0	0	0	0	0	0	0	0	0	0	0	0	2	0	0	0	0
BRD3	0	0	0	0	0	0	0	0	0	0	0	0	0	0	0	0	0	0	0	0	0	0
BRD4	0	0	0	0	0	0	0	0	0	0	0	0	0	0	0	0	0	0	0	0	0	0
BRD7	2	2	0	2	2	0	0	0	2	0	0	0	0	0	0	0	0	2	0	0	0	0
BRD8	2	2	0	2	2	0	0	0	0	0	0	0	0	0	0	0	0	2	0	0	0	0
BRD9	0	0	0	0	0	0	0	0	0	2	0	0	0	0	0	0	0	0	0	0	0	0
BRDT	2	2	0	0	0	0	0	0	0	0	0	0	0	0	0	0	0	2	0	0	0	0
BRF1	0	0	0	0	0	0	0	0	0	2	0	0	0	0	0	0	0	0	0	0	0	0
BRI3	2	2	0	2	2	0	0	0	0	0	0	0	0	0	0	0	0	2	2	0	0	0
BRINP2	0	0	0	0	0	0	0	0	0	2	0	0	0	0	0	0	0	0	0	0	0	0
BRINP3	0	2	0	0	0	0	2	2	2	2	0	0	0	0	2	0	0	0	0	0	0	0
BRIP1	0	0	0	0	0	0	0	0	0	0	0	0	0	0	0	0	0	0	0	0	0	0
BRIX1	0	0	0	0	0	0	0	0	0	0	0	0	0	0	0	0	0	0	0	0	0	0
BRMS1L	2	2	0	0	0	0	0	0	0	0	0	0	0	0	0	0	0	2	0	0	0	0
BROX	2	2	0	0	0	0	0	0	0	0	0	0	0	0	0	0	0	2	0	0	0	0
BRPF3	2	2	0	2	2	0	0	0	0	0	0	0	0	0	0	0	0	2	0	0	0	0
BRSK2	0	0	0	0	0	0	0	0	0	2	0	0	0	0	0	0	0	0	0	0	0	0
BRWD1	2	2	0	2	2	0	0	0	0	2	0	0	0	0	0	0	0	2	2	0	0	0
BRWD3	0	0	0	0	0	0	0	0	0	2	0	2	0	0	0	0	0	0	0	0	0	0
BSCL2	2	2	0	2	2	0	0	0	0	0	0	0	0	0	0	0	0	2	0	0	0	0
BSG	0	0	0	2	2	0	0	0	0	0	0	0	0	0	0	0	0	0	0	0	0	0
BSN	2	2	0	2	2	0	0	0	0	0	0	0	0	0	0	0	0	2	0	0	0	0
BSPRY	2	2	0	2	2	0	0	0	0	0	0	0	0	0	0	0	0	2	0	0	0	0
BTAF1	2	2	0	2	2	0	0	0	0	0	0	2	0	0	0	0	0	2	0	0	0	0
BTBD1	2	2	0	2	2	0	0	0	0	0	0	2	0	0	0	0	0	2	0	0	0	0
BTBD10	2	2	0	0	0	0	0	0	0	0	0	0	0	0	0	0	0	2	0	0	0	0
BTBD18	2	2	0	2	2	0	0	0	0	0	0	0	0	0	0	0	0	2	0	0	0	0
BTBD2	2	2	0	2	2	0	0	0	0	0	0	0	0	0	0	0	0	2	0	0	0	0
BTBD3	0	0	0	2	2	0	0	0	0	2	0	0	0	0	0	0	0	0	0	0	0	0
BTBD7	2	2	0	2	2	0	0	0	2	2	0	0	0	0	0	0	0	2	2	2	2	0
BTBD8	0	0	0	0	0	0	0	0	2	0	0	0	0	0	0	0	0	0	0	0	0	0
BTBD9	2	2	0	2	2	0	0	0	0	0	0	0	0	0	0	0	0	2	0	0	0	0
BTD	0	0	0	0	0	0	0	0	0	0	0	0	0	0	0	0	0	0	0	0	0	0
BTF3	2	2	0	2	2	0	0	0	0	0	0	0	0	0	0	0	0	2	0	0	0	0
BTF3L4	0	0	0	2	2	0	0	0	0	0	0	0	0	0	0	0	0	0	0	0	0	0
BTG1	0	0	0	0	0	0	0	0	0	0	0	0	0	0	0	0	0	0	0	0	0	0
BTK	0	0	0	0	0	0	0	0	0	0	0	0	0	0	0	0	0	1	0	0	0	0
BTLA	2	2	0	0	0	0	0	0	0	0	0	0	0	0	0	0	0	2	0	0	0	0
BTN1A1	2	2	0	0	0	0	0	0	0	0	0	0	0	0	0	0	0	2	0	0	0	0
BTN2A2	2	2	0	0	0	0	0	0	0	0	0	0	0	0	0	0	0	2	0	0	0	0
BTNL9	2	2	0	0	0	0	0	0	0	0	0	0	0	0	0	0	0	2	0	0	0	0
BTRC	2	2	0	0	0	0	0	0	0	0	0	0	0	0	0	0	0	2	0	0	0	0
BUB1	2	2	0	0	0	0	0	0	0	0	0	0	0	0	0	0	0	2	0	0	0	0
BUB1B	0	0	0	0	0	0	0	0	0	0	0	0	0	0	0	0	0	0	0	0	0	0
BUD13	0	0	0	0	0	0	0	0	0	0	0	0	0	0	0	0	0	0	0	0	0	0
BUD23	0	0	0	2	2	0	0	0	0	0	0	0	0	0	0	0	0	0	0	0	0	0
BUD31	0	0	0	0	0	0	0	0	0	0	0	0	0	0	0	0	0	0	0	0	0	0
BYSL	2	2	0	0	0	0	0	0	0	0	0	0	0	0	0	0	0	2	0	0	0	0
BZW1	0	0	0	2	2	0	0	0	0	0	0	0	0	0	0	0	0	0	0	0	0	0
C10orf62	2	2	0	0	0	0	0	0	0	0	0	0	0	0	0	0	0	2	0	0	0	0
C10orf88	2	2	0	0	0	0	0	0	0	0	0	0	0	0	0	0	0	2	0	0	0	0
C10orf90	0	0	0	0	0	0	0	0	2	0	0	0	0	0	0	0	0	0	0	0	0	0
C10orf99	2	2	0	0	0	0	0	0	0	0	0	0	0	0	0	0	0	2	0	0	0	0
C11orf1	0	0	0	2	2	0	0	0	0	0	0	0	0	0	0	0	0	0	0	0	0	0
C11orf24	2	2	0	2	2	0	0	0	0	0	0	0	0	0	0	0	0	2	0	0	0	0
C11orf49	2	2	0	0	0	0	0	0	0	0	0	0	0	0	0	0	0	2	0	0	0	0
C11orf52	0	0	0	2	2	0	0	0	0	0	0	0	0	0	0	0	0	0	0	0	0	0
C11orf54	2	2	0	0	0	0	0	0	0	0	0	0	0	2	0	0	0	2	0	0	0	0
C11orf58	2	2	0	2	2	0	0	0	0	0	0	0	0	0	0	0	0	2	0	0	0	0
C11orf65	0	0	0	2	2	0	0	0	0	0	0	0	0	0	0	0	0	0	0	0	0	0
C11orf68	2	2	0	0	0	0	0	0	0	0	0	0	0	2	0	0	0	2	0	0	0	0
C11orf71	0	0	0	0	0	0	0	0	0	0	0	0	0	0	0	0	0	0	2	0	0	0
C11orf80	2	2	0	2	2	0	0	0	0	2	0	0	0	0	0	0	0	2	0	0	0	0
C11orf86	2	2	0	2	2	0	0	0	0	0	0	0	0	0	0	0	0	2	0	0	0	0
C11orf88	2	2	0	2	2	0	0	0	0	0	0	0	0	0	0	0	0	2	0	0	0	0
C11orf94	0	0	0	0	0	0	0	0	0	0	0	0	0	0	0	0	0	0	0	0	0	0
C11orf95	0	0	0	2	2	0	0	0	0	0	0	0	0	0	0	0	0	0	0	0	0	0
C11orf97	2	2	0	0	0	0	0	0	0	0	0	0	0	0	0	0	0	2	0	0	0	0
C11orf98	2	2	0	0	0	0	0	0	0	0	0	0	0	0	0	0	0	2	0	0	0	0
C12orf29	2	2	0	0	0	0	0	0	0	0	0	0	0	0	0	0	0	2	0	0	0	0
C12orf43	0	0	0	2	2	0	0	0	0	0	0	0	0	0	0	0	0	0	0	0	0	0
C12orf50	2	2	0	0	0	0	0	0	0	0	0	0	0	0	0	0	0	2	0	0	0	0
C12orf60	2	2	0	0	0	0	0	0	0	0	0	0	0	0	0	0	0	2	0	0	0	0
C12orf65	0	0	0	2	2	0	0	0	0	0	0	0	0	0	0	0	0	0	0	0	0	0
C12orf71	2	2	0	0	0	0	0	0	0	0	0	0	0	0	0	0	0	2	0	0	0	0
C14orf119	2	2	0	0	0	0	0	0	0	0	0	0	0	0	0	0	0	2	0	0	0	0
C14orf39	0	0	0	2	2	0	0	0	0	0	0	0	0	0	0	0	0	0	0	0	0	0
C14orf93	2	2	0	0	0	0	0	0	0	0	0	0	0	0	0	0	0	2	0	0	0	0
C15orf39	2	2	0	0	0	0	0	0	0	0	0	0	0	0	0	0	0	2	0	0	0	0
C15orf41	2	2	0	0	0	0	0	0	0	0	0	0	0	0	0	0	0	2	0	0	0	0
C15orf61	2	2	0	0	0	0	0	0	0	0	0	0	0	0	0	0	0	2	0	0	0	0
C15orf65	0	0	0	0	0	0	0	0	0	0	0	0	0	0	0	0	0	0	0	0	0	0
C16orf54	0	0	0	2	2	0	0	0	0	0	0	0	0	0	0	0	0	0	0	0	0	0
C16orf70	0	0	0	0	0	0	0	0	0	0	0	2	0	0	0	0	0	0	0	0	0	0
C16orf72	2	2	0	2	2	0	0	0	0	0	0	0	0	0	0	0	0	2	2	0	0	0
C16orf86	0	0	0	2	2	0	0	0	0	0	0	0	0	0	0	0	0	0	0	0	0	0
C16orf87	2	2	0	2	2	0	0	0	0	0	0	2	0	0	0	0	0	2	0	0	0	0
C16orf91	2	2	0	0	0	0	0	0	0	0	0	0	0	0	0	0	0	2	0	0	0	0
C16orf92	2	2	0	0	0	0	0	0	0	0	0	0	0	0	0	0	0	2	0	0	0	0
C17orf50	0	0	0	2	2	0	0	0	0	0	0	0	0	0	0	0	0	0	0	0	0	0
C17orf53	0	0	0	2	2	0	0	0	0	0	0	0	0	0	0	0	0	0	0	0	0	0
C17orf58	0	0	0	2	2	0	0	0	0	0	0	0	0	0	0	0	0	0	0	0	0	0
C17orf64	2	2	0	2	2	0	0	0	0	0	0	0	0	0	0	0	0	2	0	0	0	0
C17orf75	0	0	0	2	2	0	0	0	0	0	0	0	0	0	0	0	0	0	0	0	0	0
C17orf78	2	2	0	0	0	0	0	0	0	0	0	0	0	0	0	0	0	2	0	0	0	0
C17orf80	0	0	0	0	0	0	0	0	0	2	0	0	0	0	0	0	0	0	0	0	0	0
C17orf99	2	2	0	2	2	0	0	0	0	0	0	0	0	0	0	0	0	2	0	0	0	0
C18orf25	2	2	0	2	2	0	0	0	2	2	0	2	0	0	0	0	0	2	0	0	0	0
C19orf12	0	0	0	0	0	0	0	0	0	0	0	0	0	0	0	0	0	0	0	0	0	0
C19orf25	0	0	0	2	2	0	0	0	0	0	0	0	0	0	0	0	0	0	0	0	0	0
C19orf33	0	0	0	2	2	0	0	0	0	0	0	0	0	0	0	0	0	0	0	0	0	0
C19orf47	2	2	0	0	0	0	0	0	0	0	0	0	0	0	0	0	0	2	0	0	0	0
C19orf57	2	2	0	0	0	0	0	0	0	0	0	0	0	0	0	0	0	2	0	0	0	0
C1D	0	0	0	0	0	0	0	0	0	2	0	0	0	0	0	0	0	0	0	0	0	0
C1GALT1	2	2	0	0	0	0	0	0	0	0	0	2	0	0	0	0	0	2	2	0	0	0
C1orf100	2	2	0	0	0	0	0	0	0	0	0	0	0	0	0	0	0	2	0	0	0	0
C1orf105	2	2	0	0	0	0	0	0	0	0	0	0	0	0	0	0	0	2	0	0	0	0
C1orf112	2	2	0	0	0	0	0	0	0	0	0	0	0	0	0	0	0	2	0	0	0	0
C1orf141	0	0	0	2	2	0	0	0	0	0	0	0	0	0	0	0	0	0	0	0	0	0
C1orf146	2	2	0	0	0	0	0	0	0	0	0	0	0	0	0	0	0	2	0	0	0	0
C1orf162	2	2	0	0	0	0	0	0	0	0	0	0	0	0	0	0	0	2	0	0	0	0
C1orf185	0	0	0	2	2	0	0	0	0	0	0	0	0	0	0	0	0	0	0	0	0	0
C1orf189	2	2	0	0	0	0	0	0	0	0	0	0	0	0	0	0	0	2	0	0	0	0
C1orf198	2	2	0	0	0	0	0	0	0	0	0	0	0	0	0	0	0	2	0	0	0	0
C1orf21	2	2	0	0	0	0	0	0	0	0	0	0	0	0	0	0	0	2	0	0	0	0
C1orf210	2	2	0	0	0	0	0	0	0	0	0	0	0	0	0	0	0	2	0	0	0	0
C1orf216	2	2	0	0	0	0	0	0	0	0	0	0	0	0	0	0	0	2	0	0	0	0
C1orf35	0	0	0	2	2	0	0	0	0	0	0	0	0	0	0	0	0	0	0	0	0	0
C1orf43	0	0	0	0	0	0	0	0	0	0	0	0	0	0	0	0	0	0	0	0	0	0
C1orf50	0	0	0	2	2	0	0	0	0	0	0	0	0	0	0	0	0	0	0	0	0	0
C1orf54	0	0	0	2	2	0	0	0	0	0	0	0	0	0	0	0	0	0	0	0	0	0
C1orf56	2	2	0	2	2	0	0	0	0	0	0	0	0	0	0	0	0	2	0	0	0	0
C1QA	0	0	0	2	2	0	0	0	0	0	0	0	0	0	0	0	0	0	0	0	0	0
C1QB	0	0	0	2	2	0	0	0	0	0	0	0	0	0	0	0	0	0	0	0	0	0
C1QBP	0	2	0	2	2	0	2	2	2	2	0	0	0	0	2	0	0	0	0	0	0	0
C1QC	0	0	0	2	2	0	0	0	0	0	0	0	0	0	0	0	0	0	0	0	0	0
C1QL1	2	2	0	0	0	0	0	0	0	0	0	0	0	0	0	0	0	2	0	0	0	0
C1QTNF12	0	0	0	0	0	0	0	0	0	0	0	0	0	0	0	0	0	0	0	0	0	0
C1QTNF4	0	0	0	2	2	0	0	0	0	0	0	0	0	0	0	0	0	0	0	0	0	0
C1QTNF5	2	2	0	0	0	0	0	0	0	0	0	0	0	0	0	0	0	2	0	0	0	0
C1QTNF6	2	2	0	0	0	0	0	0	0	0	0	0	0	0	0	0	0	2	0	0	0	0
C1S	2	2	0	0	0	0	0	0	0	0	0	0	0	0	0	0	0	2	0	0	0	0
C2	2	2	0	2	2	0	0	0	0	0	0	0	0	0	0	0	0	2	0	0	0	0
C20orf173	0	0	0	2	2	0	0	0	0	0	0	0	0	0	0	0	0	0	0	0	0	0
C20orf194	2	2	0	0	0	0	0	0	0	0	0	0	0	0	0	0	0	2	2	0	0	0
C20orf27	0	0	0	2	2	0	0	0	0	0	0	0	0	0	0	0	0	0	0	0	0	0
C21orf91	2	2	0	0	0	0	0	0	0	0	0	0	0	0	0	0	0	2	0	0	0	0
C22orf39	0	0	0	2	2	0	0	0	0	0	0	0	0	0	0	0	0	0	0	0	0	0
C2CD2	2	2	0	0	0	0	0	0	2	0	0	0	0	0	0	0	0	2	0	0	0	0
C2CD2L	2	2	0	0	0	0	0	0	0	0	0	0	0	0	0	0	0	2	0	0	0	0
C2CD3	2	2	0	2	2	0	0	0	0	0	0	0	0	0	0	0	0	2	0	0	0	0
C2CD5	2	2	0	0	0	0	0	0	0	0	0	0	0	0	0	0	0	2	0	0	0	0
C2orf42	2	2	0	2	2	0	0	0	0	0	0	0	0	0	0	0	0	2	0	0	0	0
C2orf44	0	0	0	1	1	0	0	0	0	0	0	0	0	0	0	0	0	0	0	0	0	0
C2orf68	0	0	0	0	0	0	0	0	0	0	0	0	0	0	0	0	0	0	0	0	0	0
C2orf72	2	2	0	0	0	0	0	0	0	0	0	0	0	0	0	0	0	2	0	0	0	0
C2orf76	2	2	0	0	0	0	0	0	0	0	0	0	0	0	0	0	0	2	0	0	0	0
C3	2	2	0	0	0	0	0	0	0	0	0	0	0	0	0	0	0	2	0	0	0	0
C3orf38	2	2	0	0	0	0	0	0	0	0	0	0	0	0	0	0	0	2	0	0	0	0
C3orf52	2	2	0	0	0	0	0	0	0	0	0	0	0	0	0	0	0	2	0	0	0	0
C3orf62	2	2	0	0	0	0	0	0	0	0	0	0	0	0	0	0	0	2	0	0	0	0
C3orf70	2	2	0	0	0	0	0	0	0	0	0	0	0	0	0	0	0	2	0	0	0	0
C3orf84	2	2	0	0	0	0	0	0	0	0	0	0	0	0	0	0	0	2	0	0	0	0
C4orf19	0	0	0	2	2	0	0	0	0	0	0	2	0	0	0	0	0	0	2	0	0	0
C4orf36	0	0	0	2	2	0	0	0	0	0	0	0	0	0	0	0	0	0	0	0	0	0
C4orf45	2	2	0	0	0	0	0	0	0	0	0	0	0	0	0	0	0	2	0	0	0	0
C4orf46	2	2	0	0	0	0	0	0	0	0	0	0	0	0	0	0	0	2	0	0	0	0
C4orf51	0	0	0	2	2	0	0	0	0	0	0	0	0	0	0	0	0	0	0	0	0	0
C5	2	2	0	2	2	0	0	0	0	0	0	0	0	2	0	0	0	2	0	0	0	0
C5AR2	2	2	0	0	0	0	0	0	0	0	0	0	0	0	0	0	0	2	0	0	0	0
C5orf15	0	0	0	2	2	0	0	0	0	0	0	0	0	0	0	0	0	0	0	0	0	0
C5orf24	2	2	0	0	0	0	0	0	0	0	0	0	0	0	0	0	0	2	0	0	0	0
C5orf34	2	2	0	2	2	0	0	0	0	2	0	0	0	0	0	0	0	2	0	0	0	0
C5orf51	0	0	0	0	0	0	0	0	0	0	0	2	0	0	0	0	0	0	0	0	0	0
C5orf52	2	2	0	0	0	0	0	0	0	0	0	0	0	0	0	0	0	2	0	0	0	0
C5orf63	2	2	0	0	0	0	0	0	0	0	0	0	0	0	0	0	0	2	0	0	0	0
C6orf132	2	2	0	2	2	0	0	0	0	0	0	2	0	0	0	0	0	2	0	0	0	0
C6orf136	0	0	0	2	2	0	0	0	0	0	0	0	0	0	0	0	0	0	0	0	0	0
C6orf141	0	0	0	0	0	0	0	0	0	0	0	0	0	0	0	0	0	0	2	0	0	0
C6orf163	0	0	0	2	2	0	0	0	0	0	0	0	0	0	0	0	0	0	0	0	0	0
C6orf226	0	0	0	2	2	0	0	0	0	0	0	0	0	0	0	0	0	0	0	0	0	0
C6orf47	0	0	0	2	2	0	0	0	0	0	0	0	0	0	0	0	0	0	0	0	0	0
C6orf62	2	2	0	2	2	0	0	0	0	2	0	0	0	0	0	0	0	2	0	0	0	0
C6orf89	0	0	0	2	2	0	0	0	0	0	0	0	0	0	0	0	0	0	0	0	0	0
C7orf25	0	0	0	0	0	0	0	0	0	2	0	0	0	0	0	0	0	0	0	0	0	0
C7orf26	0	2	0	0	0	0	2	2	2	2	0	0	0	0	2	0	0	0	0	0	0	0
C7orf50	2	2	0	2	2	0	0	0	0	0	0	0	0	0	0	0	0	2	0	0	0	0
C8orf34	0	0	0	0	0	0	0	0	0	0	0	0	0	0	0	0	0	0	0	0	0	0
C8orf76	2	2	0	0	0	0	0	0	0	0	0	0	0	0	0	0	0	2	0	0	0	0
C8orf82	0	0	0	2	2	0	0	0	0	0	0	0	0	0	0	0	0	0	0	0	0	0
C8orf89	0	0	0	0	0	0	0	0	0	0	0	0	0	0	0	0	0	0	0	0	0	0
C9	2	2	0	0	0	0	0	0	0	0	0	0	0	0	0	0	0	2	0	0	0	0
C9orf131	2	2	0	0	0	0	0	0	0	0	0	0	0	0	0	0	0	2	0	0	0	0
C9orf135	2	2	0	0	0	0	0	0	0	0	0	0	0	0	0	0	0	2	0	0	0	0
C9orf153	0	0	0	2	2	0	0	0	0	0	0	0	0	0	0	0	0	0	0	0	0	0
C9orf16	0	0	0	2	2	0	0	0	0	0	0	0	0	0	0	0	0	0	0	0	0	0
C9orf40	2	2	0	0	0	0	0	0	0	0	0	0	0	0	0	0	0	2	0	0	0	0
C9orf43	2	2	0	2	2	0	0	0	0	0	0	0	0	0	0	0	0	2	0	0	0	0
C9orf50	2	2	0	0	0	0	0	0	0	0	0	0	0	0	0	0	0	2	0	0	0	0
C9orf64	0	0	0	0	0	0	0	0	0	0	0	0	0	0	0	0	0	0	0	0	0	0
C9orf85	2	2	0	0	0	0	0	0	0	0	0	0	0	0	0	0	0	2	2	0	0	0
CA12	2	2	0	2	2	0	0	0	0	0	0	0	0	0	0	0	0	2	0	0	0	0
CA14	2	2	0	2	2	0	0	0	0	0	0	0	0	0	0	0	0	2	0	0	0	0
CA4	0	0	0	2	2	0	0	0	0	0	0	0	0	0	0	0	0	0	0	0	0	0
CA6	2	2	0	0	0	0	0	0	0	0	0	0	0	0	0	0	0	2	0	0	0	0
CA7	0	0	0	2	2	0	0	0	0	0	0	0	0	0	0	0	0	0	0	0	0	0
CA9	2	2	0	0	0	0	0	0	0	0	0	0	0	0	0	0	0	2	0	0	0	0
CAAP1	2	2	0	0	0	0	0	0	0	2	0	0	0	0	0	0	0	2	0	0	0	0
CAB39	2	2	0	2	2	0	0	0	0	0	0	0	0	0	0	0	0	2	0	0	0	0
CAB39L	2	2	0	0	0	0	0	0	0	0	0	0	0	0	0	0	0	2	0	0	0	0
CABIN1	2	2	0	0	0	0	0	0	0	0	0	0	0	0	0	0	0	2	2	0	0	0
CABLES1	2	2	0	0	0	0	0	0	0	0	0	0	0	2	0	0	0	2	0	0	0	0
CABLES2	2	2	0	2	2	0	0	0	0	0	0	2	0	0	0	0	0	2	0	0	0	0
CABP1	0	0	0	2	2	0	0	0	0	0	0	0	0	0	0	0	0	0	0	0	0	0
CABP2	2	2	0	0	0	0	0	0	0	0	0	0	0	0	0	0	0	2	0	0	0	0
CABP4	2	2	0	0	0	0	0	0	0	0	0	0	0	0	0	0	0	2	0	0	0	0
CABYR	0	0	0	0	0	0	0	0	0	0	0	0	0	0	0	0	0	0	0	0	0	0
CACHD1	0	0	0	2	2	0	0	0	0	0	0	0	0	0	0	0	0	0	0	0	0	0
CACNA1A	0	0	0	2	2	0	0	0	0	0	0	0	0	0	0	0	0	0	0	0	0	0
CACNA1B	2	2	0	2	2	0	0	0	0	0	0	0	0	0	0	0	0	2	0	0	0	0
CACNA1D	0	0	0	0	0	0	0	0	0	0	0	0	0	0	0	0	0	0	0	0	0	0
CACNA1G	2	2	0	2	2	0	0	0	0	0	0	0	0	0	0	0	0	2	0	0	0	0
CACNA1I	0	0	0	2	2	0	0	0	0	0	0	0	0	0	0	0	0	0	0	0	0	0
CACNA2D3	0	0	0	0	0	0	0	0	0	0	0	0	0	0	0	0	0	0	0	0	0	0
CACNA2D4	0	0	0	2	2	0	0	0	0	0	0	0	0	0	0	0	0	0	0	0	0	0
CACNB2	2	2	0	0	0	0	0	0	0	0	0	0	0	0	0	0	0	2	0	0	0	0
CACNB3	0	0	0	2	2	0	0	0	0	0	0	0	0	0	0	0	0	0	0	0	0	0
CACNB4	0	2	0	0	0	0	2	2	2	2	0	0	0	0	2	0	0	0	0	0	0	0
CACNG3	2	2	0	0	0	0	0	0	0	0	0	0	0	0	0	0	0	2	0	0	0	0
CACUL1	2	2	0	2	2	0	0	0	0	0	0	0	0	0	0	0	0	2	0	2	2	0
CACYBP	2	2	0	0	0	0	0	0	0	0	0	0	0	0	0	0	0	2	0	0	0	0
CADM1	0	0	0	0	0	0	0	0	0	2	0	0	0	0	0	0	0	0	2	0	0	0
CADM2	0	0	0	0	0	0	0	0	0	2	0	0	0	0	0	0	0	0	0	0	0	0
CADPS2	0	2	0	0	0	0	2	2	2	2	0	0	0	0	2	0	0	0	0	0	0	0
CAGE1	0	0	0	2	2	0	0	0	0	0	0	0	0	0	0	0	0	0	0	0	0	0
CALCB	2	2	0	0	0	0	0	0	0	0	0	0	0	0	0	0	0	2	0	0	0	0
CALCOCO2	0	0	0	2	2	0	0	0	0	0	0	0	0	0	0	0	0	0	0	0	0	0
CALCRL	2	2	0	0	0	0	0	0	0	0	0	0	0	0	0	0	0	2	0	0	0	0
CALD1	0	0	0	0	0	0	0	0	0	0	0	0	0	0	0	0	0	0	2	0	0	0
CALHM1	2	2	0	0	0	0	0	0	0	0	0	0	0	0	0	0	0	2	0	0	0	0
CALHM2	2	2	0	0	0	0	0	0	0	0	0	0	0	0	0	0	0	2	0	0	0	0
CALM1	2	2	0	2	2	0	0	0	0	0	0	0	0	0	0	0	0	2	0	0	0	0
CALM2	2	2	0	2	2	0	0	0	0	0	0	0	0	2	0	0	0	2	2	0	0	0
CALR	0	0	0	0	0	0	0	0	0	0	0	0	0	0	0	0	0	0	0	0	0	0
CALU	2	2	0	0	0	0	0	0	0	0	0	0	0	0	0	0	0	2	2	0	0	0
CAMK2A	2	2	0	0	0	0	0	0	0	0	0	0	0	0	0	0	0	2	0	0	0	0
CAMK2D	0	0	0	2	2	0	0	0	0	2	0	2	0	0	0	0	0	0	2	0	0	0
CAMK2G	2	2	0	0	0	0	2	2	2	2	0	0	0	0	2	0	0	2	0	0	0	0
CAMK2N1	0	0	0	2	2	0	0	0	0	0	0	0	0	0	0	0	0	0	0	0	0	0
CAMK2N2	2	2	0	0	0	0	0	0	0	0	0	0	0	0	0	0	0	2	0	0	0	0
CAMKK2	2	2	0	0	0	0	0	0	0	0	0	0	0	0	0	0	0	2	0	0	0	0
CAMKMT	0	0	0	2	2	0	0	0	0	0	0	0	0	0	0	0	0	0	0	0	0	0
CAMKV	0	0	0	2	2	0	0	0	0	0	0	0	0	0	0	0	0	0	0	0	0	0
CAMSAP1	2	2	0	0	0	0	0	0	2	0	0	0	0	0	0	0	0	2	0	0	0	0
CAMSAP2	0	0	0	0	0	0	0	0	0	2	0	0	0	0	0	0	0	0	0	0	0	0
CAMTA1	0	0	0	0	0	0	0	0	0	0	0	0	0	0	0	0	0	0	0	0	0	0
CAMTA2	2	2	0	2	2	0	0	0	0	0	0	0	0	0	0	0	0	2	0	0	0	0
CAND1	0	0	0	2	2	0	0	0	0	0	0	0	0	0	0	0	0	0	0	0	0	0
CAND2	2	2	0	2	2	0	0	0	0	0	0	0	0	0	0	0	0	2	0	0	0	0
CANT1	0	0	0	0	0	0	0	0	0	0	0	0	0	0	0	0	0	0	0	0	0	0
CANX	2	2	0	2	2	0	0	0	0	0	0	2	0	0	0	0	0	2	2	0	0	0
CAP1	2	2	0	2	2	0	0	0	0	0	0	0	0	0	0	0	0	2	2	0	0	0
CAP2	0	0	0	2	2	0	0	0	0	0	0	0	0	0	0	0	0	0	0	0	0	0
CAPG	0	0	0	2	2	0	0	0	0	0	0	0	0	0	0	0	0	0	0	0	0	0
CAPN1	2	2	0	0	0	0	0	0	0	0	0	2	0	0	0	0	0	2	0	0	0	0
CAPN12	2	2	0	2	2	0	0	0	0	0	0	0	0	0	0	0	0	2	0	0	0	0
CAPN15	0	0	0	0	0	0	0	0	0	2	0	0	0	0	0	0	0	0	0	0	0	0
CAPN2	2	2	0	0	0	0	0	0	0	0	0	0	0	0	0	0	0	2	0	0	0	0
CAPN3	2	2	0	2	2	0	0	0	0	0	0	0	0	0	0	0	0	2	0	0	0	0
CAPN7	2	2	0	2	2	0	0	0	0	0	0	0	0	0	0	0	0	2	2	0	0	0
CAPN8	2	2	0	0	0	0	0	0	0	0	0	0	0	0	0	0	0	2	0	0	0	0
CAPRIN1	2	2	0	2	2	0	2	2	2	2	0	0	0	0	2	0	0	2	0	0	0	0
CAPRIN2	2	2	0	2	2	0	0	0	0	0	0	0	0	0	0	0	0	2	0	0	0	0
CAPZA1	2	2	0	2	2	0	2	2	2	2	0	0	0	0	2	0	0	2	2	0	0	0
CAPZA2	2	2	0	2	2	0	0	0	2	2	0	0	0	0	0	0	0	2	2	0	0	0
CAPZB	2	2	0	2	2	0	0	0	2	0	0	2	0	0	0	0	0	2	2	0	0	0
CARD10	0	0	0	0	0	0	0	0	0	0	0	0	0	0	0	0	0	0	0	0	0	0
CARD11	0	0	0	0	0	0	0	0	0	0	0	0	0	0	0	0	0	0	0	0	0	0
CARD14	2	2	0	0	0	0	0	0	0	0	0	0	0	0	0	0	0	2	0	0	0	0
CARD19	2	2	0	0	0	0	0	0	0	0	0	0	0	0	0	0	0	2	0	0	0	0
CARD6	0	0	0	0	0	0	0	0	0	0	0	0	0	0	0	0	0	0	0	0	0	0
CARD9	2	2	0	2	2	0	0	0	0	0	0	0	0	0	0	0	0	2	0	0	0	0
CARF	2	2	0	0	0	0	0	0	0	0	0	0	0	0	0	0	0	2	0	0	0	0
CARHSP1	2	2	0	2	2	0	0	0	0	0	0	0	0	0	0	0	0	2	0	0	0	0
CARM1	2	2	0	2	2	0	0	0	0	0	0	0	0	2	0	0	0	2	0	0	0	0
CARMIL1	0	0	0	2	2	0	0	0	0	2	0	0	0	0	0	0	0	0	2	0	0	0
CARMIL2	0	0	0	2	2	0	0	0	0	2	0	0	0	0	0	0	0	0	0	0	0	0
CARMN	2	2	0	0	0	0	0	0	0	0	0	0	0	0	0	0	0	2	0	0	0	0
CARNMT1	2	2	0	0	0	0	0	0	0	0	0	0	0	0	0	0	0	2	0	0	0	0
CARNS1	2	2	0	0	0	0	0	0	0	0	0	0	0	0	0	0	0	2	0	0	0	0
CARS	0	0	0	0	0	0	0	0	0	0	0	0	0	0	0	0	0	0	0	0	0	0
CARS1	2	2	0	0	0	0	0	0	0	0	0	0	0	0	0	0	0	2	0	0	0	0
CASC1	0	0	0	2	2	0	0	0	0	0	0	0	0	0	0	0	0	0	0	0	0	0
CASC3	2	2	0	2	2	0	0	0	0	0	0	0	0	0	0	0	0	2	2	0	0	0
CASC4	2	2	0	2	2	0	0	0	0	0	0	0	0	0	0	0	0	2	0	0	0	0
CASC5	0	0	0	0	0	0	0	0	0	0	0	0	0	0	0	0	0	0	0	0	0	0
CASD1	2	2	0	0	0	0	0	0	0	0	0	0	0	0	0	0	0	2	0	0	0	0
CASK	0	0	0	2	2	0	0	0	2	2	0	2	0	0	0	0	0	0	2	0	0	0
CASKIN2	0	0	0	2	2	0	0	0	0	0	0	0	0	0	0	0	0	0	0	0	0	0
CASP1	0	0	0	0	0	0	0	0	0	0	0	0	0	0	0	0	0	0	0	0	0	0
CASP2	2	2	0	2	2	0	0	0	0	0	0	0	0	0	0	0	0	2	0	0	0	0
CASP3	0	0	0	0	0	0	0	0	0	0	0	0	0	0	1	0	0	0	0	0	0	0
CASP7	2	2	0	0	0	0	0	0	0	0	0	0	0	0	0	0	0	2	0	0	0	0
CASP8	0	0	0	0	0	0	0	0	1	0	0	0	0	0	0	0	0	0	0	0	0	0
CASP9	0	0	0	0	0	0	0	0	0	1	0	0	0	0	0	0	0	0	0	0	0	0
CASQ1	0	0	0	0	0	0	0	0	0	0	0	0	0	0	0	0	0	0	0	0	0	0
CASZ1	2	2	0	2	2	0	0	0	0	0	0	0	0	0	0	0	0	2	0	0	0	0
CAT	0	0	0	0	0	0	0	0	0	0	0	0	0	0	0	0	0	0	0	0	0	0
CATSPER1	2	2	0	0	0	0	0	0	0	0	0	0	0	0	0	0	0	2	0	0	0	0
CATSPER2	0	0	0	0	0	0	0	0	0	0	0	0	0	0	0	0	0	0	0	0	0	0
CATSPER4	2	2	0	2	2	0	0	0	0	0	0	0	0	0	0	0	0	2	0	0	0	0
CATSPERB	0	0	0	0	0	0	0	0	0	0	0	0	0	0	0	0	0	0	0	0	0	0
CATSPERD	2	2	0	0	0	0	0	0	0	0	0	0	0	0	0	0	0	2	0	0	0	0
CATSPERG	0	0	0	2	2	0	0	0	0	0	0	0	0	0	0	0	0	0	0	0	0	0
CATSPERZ	2	2	0	2	2	0	0	0	0	0	0	0	0	0	0	0	0	2	0	0	0	0
CAV1	0	0	0	0	0	0	0	0	2	0	0	0	0	0	0	0	0	0	0	0	0	0
CAV2	2	2	0	0	0	0	0	0	0	0	0	0	0	0	0	0	0	2	0	0	0	0
CAVIN1	2	2	0	2	2	0	0	0	0	0	0	0	0	0	0	0	0	2	0	0	0	0
CBARP	0	0	0	2	2	0	0	0	0	0	0	0	0	0	0	0	0	0	0	0	0	0
CBFA2T2	2	2	0	0	0	0	0	0	0	0	0	0	0	0	0	0	0	2	2	0	0	0
CBFA2T3	0	0	0	0	0	0	0	0	0	0	0	0	0	0	0	0	0	0	0	0	0	0
CBFB	0	0	0	0	0	0	0	0	0	0	0	0	0	0	0	0	0	0	0	0	0	0
CBL	0	0	0	0	0	0	0	0	0	0	0	0	0	0	0	0	0	0	0	0	0	0
CBLB	0	0	0	0	0	0	0	0	0	0	0	0	0	0	0	0	0	0	0	0	0	0
CBLC	0	0	0	0	0	0	0	0	0	0	0	0	0	0	0	0	0	0	0	0	0	0
CBLIF	0	0	0	0	0	0	0	0	0	0	0	0	0	0	0	0	0	0	0	0	0	0
CBLL1	2	2	0	0	0	0	0	0	0	0	0	0	0	0	0	0	0	2	0	0	0	0
CBS CBSL	0	0	0	2	2	0	0	0	0	0	0	0	0	0	0	0	0	0	0	0	0	0
CBWD1	2	2	0	0	0	0	0	0	0	0	0	0	0	0	0	0	0	2	0	0	0	0
CBX1	2	2	0	2	2	0	0	0	0	0	0	0	0	0	0	0	0	2	0	0	0	0
CBX3	2	2	0	2	2	0	0	0	0	2	0	0	0	0	0	0	0	2	0	0	0	0
CBX5	2	2	0	2	2	0	0	0	0	0	0	0	0	0	0	0	0	2	2	0	0	0
CBX6	2	2	0	0	0	0	0	0	0	0	0	0	0	0	0	0	0	2	0	0	0	0
CCAR1	2	2	0	2	2	0	0	0	0	2	0	0	0	0	0	0	0	2	2	0	0	0
CCAR2	0	0	0	0	0	0	0	0	0	0	0	0	0	2	0	0	0	0	0	0	0	0
CCDC106	0	0	0	2	2	0	0	0	0	0	0	0	0	0	0	0	0	0	0	0	0	0
CCDC112	2	2	0	0	0	0	0	0	0	0	0	0	0	0	0	0	0	2	0	0	0	0
CCDC113	2	2	0	0	0	0	0	0	0	0	0	0	0	0	0	0	0	2	0	0	0	0
CCDC116	0	0	0	2	2	0	0	0	0	0	0	0	0	0	0	0	0	0	0	0	0	0
CCDC117	2	2	0	2	2	0	0	0	0	0	0	0	0	0	0	0	0	2	2	0	0	0
CCDC12	2	2	0	2	2	0	0	0	0	0	0	0	0	0	0	0	0	2	2	0	0	0
CCDC122	2	2	0	0	0	0	0	0	0	0	0	0	0	0	0	0	0	2	0	0	0	0
CCDC125	0	0	0	2	2	0	0	0	0	0	0	0	0	0	0	0	0	0	0	0	0	0
CCDC127	0	0	0	0	0	0	0	0	0	0	0	0	0	0	0	0	0	0	0	0	0	0
CCDC134	2	2	0	2	2	0	0	0	0	0	0	0	0	0	0	0	0	2	0	0	0	0
CCDC136	2	2	0	0	0	0	0	0	0	0	0	0	0	0	0	0	0	2	0	0	0	0
CCDC14	2	2	0	0	0	0	0	0	0	0	0	0	0	0	0	0	0	2	0	0	0	0
CCDC142	2	2	0	0	0	0	0	0	0	0	0	0	0	0	0	0	0	2	0	0	0	0
CCDC146	2	2	0	0	0	0	0	0	0	0	0	0	0	0	0	0	0	2	0	0	0	0
CCDC15	2	2	0	0	0	0	0	0	0	0	0	0	0	0	0	0	0	2	0	0	0	0
CCDC151	2	2	0	0	0	0	0	0	0	0	0	0	0	0	0	0	0	2	0	0	0	0
CCDC152	0	0	0	0	0	0	0	0	0	0	0	0	0	0	0	0	0	0	0	0	0	0
CCDC153	2	2	0	0	0	0	0	0	0	0	0	0	0	0	0	0	0	2	0	0	0	0
CCDC154	2	2	0	2	2	0	0	0	0	0	0	0	0	0	0	0	0	2	0	0	0	0
CCDC159	2	2	0	0	0	0	0	0	0	0	0	0	0	0	0	0	0	2	0	0	0	0
CCDC160	2	2	0	0	0	0	0	0	0	0	0	0	0	0	0	0	0	2	0	0	0	0
CCDC163	0	0	0	2	2	0	0	0	0	0	0	0	0	0	0	0	0	0	0	0	0	0
CCDC166	0	0	0	2	2	0	0	0	0	0	0	0	0	0	0	0	0	0	0	0	0	0
CCDC167	2	2	0	0	0	0	0	0	0	0	0	0	0	0	0	0	0	2	0	0	0	0
CCDC17	2	2	0	2	2	0	0	0	0	0	0	0	0	0	0	0	0	2	0	0	0	0
CCDC173	2	2	0	0	0	0	0	0	0	0	0	0	0	0	0	0	0	2	0	0	0	0
CCDC177	0	0	0	0	0	0	0	0	0	0	0	0	0	0	0	0	0	0	2	0	0	0
CCDC18	2	2	0	0	0	0	0	0	0	0	0	0	0	0	0	0	0	2	0	0	0	0
CCDC184	2	2	0	0	0	0	0	0	0	0	0	0	0	0	0	0	0	2	0	0	0	0
CCDC186	2	2	0	0	0	0	0	0	0	0	0	0	0	0	0	0	0	2	0	0	0	0
CCDC187	2	2	0	0	0	0	0	0	0	0	0	0	0	0	0	0	0	2	0	0	0	0
CCDC191	0	0	0	0	0	0	0	0	0	2	0	0	0	0	0	0	0	0	0	0	0	0
CCDC25	0	0	0	2	2	0	0	0	0	0	0	0	0	0	0	0	0	0	0	0	0	0
CCDC28B	0	0	0	2	2	0	0	0	0	0	0	0	0	0	0	0	0	0	0	0	0	0
CCDC30	2	2	0	2	2	0	0	0	0	0	0	0	0	0	0	0	0	2	0	0	0	0
CCDC33	2	2	0	2	2	0	0	0	0	0	0	0	0	0	0	0	0	2	0	0	0	0
CCDC34	2	2	0	2	2	0	0	0	0	0	0	2	0	0	0	0	0	2	0	0	0	0
CCDC36	2	2	0	0	0	0	0	0	0	0	0	0	0	0	0	0	0	2	0	0	0	0
CCDC43	2	2	0	2	2	0	0	0	0	0	0	0	0	0	0	0	0	2	0	0	0	0
CCDC47	2	2	0	2	2	0	0	0	0	2	0	0	0	0	0	0	0	2	0	0	0	0
CCDC50	0	0	0	0	0	0	0	0	2	2	0	0	0	0	0	0	0	0	0	0	0	0
CCDC51	2	2	0	0	0	0	0	0	0	0	0	0	0	0	0	0	0	2	2	0	0	0
CCDC57	2	2	0	2	2	0	0	0	0	0	0	0	0	0	0	0	0	2	0	0	0	0
CCDC58	0	2	0	2	2	0	2	2	2	2	0	0	0	0	2	0	0	0	0	0	0	0
CCDC59	2	2	0	0	0	0	0	0	0	0	0	0	0	0	0	0	0	2	0	0	0	0
CCDC6	0	0	0	0	0	0	0	0	0	0	0	0	0	0	0	0	0	0	0	0	0	0
CCDC61	2	2	0	2	2	0	0	0	0	0	0	0	0	0	0	0	0	2	0	0	0	0
CCDC62	2	2	0	0	0	0	0	0	0	0	0	0	0	0	0	0	0	2	0	0	0	0
CCDC65	0	0	0	2	2	0	0	0	0	0	0	0	0	0	0	0	0	0	0	0	0	0
CCDC66	0	0	0	0	0	0	0	0	0	0	0	0	0	0	0	0	0	0	0	0	0	0
CCDC69	2	2	0	0	0	0	0	0	0	0	0	0	0	0	0	0	0	2	0	0	0	0
CCDC71L	2	2	0	0	0	0	0	0	0	0	0	0	0	0	0	0	0	2	0	0	0	0
CCDC73	0	0	0	0	0	0	0	0	0	0	0	0	0	0	0	0	0	0	0	0	0	0
CCDC77	2	2	0	0	0	0	0	0	0	0	0	0	0	0	0	0	0	2	0	0	0	0
CCDC80	2	2	0	0	0	0	0	0	0	0	0	0	0	0	0	0	0	2	0	0	0	0
CCDC81	2	2	0	0	0	0	0	0	0	0	0	0	0	0	0	0	0	2	0	0	0	0
CCDC83	0	0	0	2	2	0	0	0	0	0	0	0	0	0	0	0	0	0	0	0	0	0
CCDC85C	0	0	0	2	2	0	0	0	0	0	0	0	0	0	0	0	0	0	0	0	0	0
CCDC86	0	0	0	0	0	0	0	0	0	2	0	0	0	0	0	0	0	0	0	0	0	0
CCDC87	2	2	0	2	2	0	0	0	0	0	0	0	0	0	0	0	0	2	0	0	0	0
CCDC88A	2	2	0	0	0	0	0	0	0	0	0	0	0	0	0	0	0	2	0	0	0	0
CCDC88B	2	2	0	2	2	0	0	0	0	0	0	0	0	0	0	0	0	2	0	0	0	0
CCDC88C	2	2	0	2	2	0	0	0	0	2	0	0	0	0	0	0	0	2	0	0	0	0
CCDC90B	0	0	0	2	2	0	0	0	0	0	0	0	0	0	0	0	0	0	0	0	0	0
CCDC91	2	2	0	0	0	0	0	0	0	0	0	0	0	0	0	0	0	2	0	0	0	0
CCDC92B	2	2	0	2	2	0	0	0	0	0	0	0	0	0	0	0	0	2	0	0	0	0
CCDC97	2	2	0	2	2	0	0	0	0	0	0	0	0	0	0	0	0	2	0	0	0	0
CCK	0	0	0	2	2	0	0	0	0	0	0	0	0	0	0	0	0	0	0	0	0	0
CCKAR	0	0	0	0	0	0	0	0	0	2	0	0	0	0	0	0	0	0	0	0	0	0
CCL17	2	2	0	0	0	0	0	0	0	0	0	0	0	0	0	0	0	2	0	0	0	0
CCL24	2	2	0	0	0	0	0	0	0	0	0	0	0	0	0	0	0	2	0	0	0	0
CCL25	2	2	0	2	2	0	0	0	0	0	0	0	0	0	0	0	0	2	0	0	0	0
CCL28	2	2	0	0	0	0	0	0	0	0	0	0	0	0	0	0	0	2	0	0	0	0
CCL3L3	2	2	0	0	0	0	0	0	0	0	0	0	0	0	0	0	0	2	0	0	0	0
CCL4	2	2	0	0	0	0	0	0	0	0	0	0	0	0	0	0	0	2	0	0	0	0
CCL5	2	2	0	2	2	0	0	0	0	0	0	0	0	0	0	0	0	2	0	0	0	0
CCM2	0	0	0	2	2	0	0	0	0	2	0	0	0	0	0	0	0	0	0	0	0	0
CCM2L	2	2	0	0	0	0	0	0	0	0	0	0	0	0	0	0	0	2	0	0	0	0
CCN4	2	2	0	0	0	0	0	0	0	0	0	0	0	2	0	0	0	2	0	0	0	0
CCN5	2	2	0	0	0	0	0	0	0	0	0	0	0	0	0	0	0	2	0	0	0	0
CCNB1IP1	0	0	0	0	0	0	0	0	0	0	0	0	0	0	0	0	0	0	0	0	0	0
CCNB2	0	0	0	2	2	0	0	0	0	0	0	0	0	0	0	0	0	0	0	0	0	0
CCNC	0	0	0	0	0	0	0	0	0	0	0	0	0	0	0	0	0	0	0	0	0	0
CCND1	0	0	0	0	0	0	0	0	1	0	0	0	0	0	0	0	0	0	0	0	0	0
CCND2	0	0	0	0	0	0	0	0	0	0	0	0	0	0	0	0	0	0	0	0	0	0
CCND3	0	0	0	0	0	0	0	0	0	0	0	0	0	0	0	0	0	0	0	0	0	0
CCNDBP1	2	2	0	0	0	0	0	0	0	0	0	0	0	0	0	0	0	2	0	0	0	0
CCNE1	0	0	0	0	0	0	0	0	0	0	0	0	0	0	1	0	0	0	0	0	0	0
CCNE2	2	2	0	0	0	0	0	0	0	0	0	0	0	0	0	0	0	2	2	0	0	0
CCNH	2	2	0	0	0	0	0	0	0	0	0	0	0	0	0	0	0	2	0	0	0	0
CCNI	2	2	0	0	0	0	2	2	2	2	0	0	0	0	2	0	0	2	0	0	0	0
CCNJ	2	2	0	0	0	0	0	0	0	0	0	0	0	0	0	0	0	2	0	0	0	0
CCNK	0	0	0	2	2	0	0	0	2	0	0	0	0	0	0	0	0	0	0	0	0	0
CCNL1	0	0	0	2	2	0	0	0	0	0	0	0	0	0	0	0	0	0	0	0	0	0
CCNL2	2	2	0	2	2	0	0	0	0	0	0	0	0	0	0	0	0	2	0	0	0	0
CCNQ	2	2	0	0	0	0	0	0	0	0	0	0	0	0	0	0	0	2	0	0	0	0
CCNT1	0	0	0	2	2	0	0	0	0	0	0	0	0	0	0	0	0	0	0	0	0	0
CCNT2	2	2	0	2	2	0	0	0	0	0	0	2	0	0	0	0	0	2	0	0	0	0
CCNY	2	2	0	0	0	0	2	2	2	2	0	2	0	0	2	0	0	2	2	0	0	0
CCR1	2	2	0	0	0	0	0	0	0	0	0	0	0	0	0	0	0	2	0	0	0	0
CCR2	2	2	0	0	0	0	0	0	0	0	0	0	0	0	0	0	0	2	0	0	0	0
CCR3	2	2	0	0	0	0	0	0	0	0	0	0	0	0	0	0	0	2	0	0	0	0
CCR4	0	0	0	0	0	0	0	0	0	0	0	0	0	0	0	0	0	0	0	0	0	0
CCR5	2	2	0	0	0	0	0	0	0	0	0	0	0	0	0	0	0	2	0	0	0	0
CCR7	0	0	0	0	0	0	0	0	0	0	0	0	0	0	0	0	0	0	0	0	0	0
CCR9	2	2	0	0	0	0	0	0	0	0	0	0	0	0	0	0	0	2	0	0	0	0
CCS	2	2	0	2	2	0	0	0	0	0	0	0	0	0	0	0	0	2	0	0	0	0
CCSER1	0	0	0	0	0	0	0	0	0	0	0	0	0	0	0	0	0	0	0	0	0	0
CCSER2	2	2	0	0	0	0	0	0	2	2	0	2	0	0	0	0	0	2	0	0	0	0
CCT2	0	0	0	2	2	0	0	0	0	0	0	0	0	0	0	0	0	0	2	0	0	0
CCT3	2	2	0	2	2	0	0	0	0	0	0	0	0	0	0	0	0	2	0	0	0	0
CCT4	2	2	0	2	2	0	0	0	0	0	0	0	0	0	0	0	0	2	0	0	0	0
CCT5	0	0	0	0	0	0	0	0	0	0	0	0	0	0	0	0	0	0	0	0	0	0
CCT6B	2	2	0	0	0	0	0	0	0	0	0	0	0	0	0	0	0	2	0	0	0	0
CCT7	0	0	0	2	2	0	0	0	0	2	0	0	0	0	0	0	0	0	0	2	2	0
CD151	0	0	0	2	2	0	0	0	0	0	0	0	0	0	0	0	0	0	0	0	0	0
CD160	0	0	0	2	2	0	0	0	0	0	0	0	0	0	0	0	0	0	0	0	0	0
CD164	2	2	0	2	2	0	0	0	0	0	0	0	0	0	0	0	0	2	0	0	0	0
CD164L2	0	0	0	2	2	0	0	0	0	0	0	0	0	0	0	0	0	0	0	0	0	0
CD209	0	0	0	0	0	0	0	0	0	0	0	0	0	0	0	0	0	0	0	0	0	0
CD22	2	2	0	0	0	0	0	0	0	0	0	0	0	0	0	0	0	2	0	0	0	0
CD226	0	0	0	0	0	0	0	0	0	0	0	0	0	0	0	0	0	0	0	0	0	0
CD244	2	2	0	0	0	0	0	0	0	0	0	0	0	0	0	0	0	2	0	0	0	0
CD247	2	2	0	0	0	0	0	0	0	0	0	0	0	0	0	0	0	2	0	0	0	0
CD248	2	2	0	0	0	0	0	0	0	0	0	0	0	0	0	0	0	2	0	0	0	0
CD27	2	2	0	0	0	0	0	0	0	0	0	0	0	0	0	0	0	2	0	0	0	0
CD274	0	0	0	0	0	0	0	0	0	0	0	0	0	0	0	0	0	0	0	0	0	0
CD276	0	0	0	2	2	0	0	0	0	0	0	0	0	0	0	0	0	0	0	0	0	0
CD28	0	0	0	0	0	0	0	0	0	0	0	0	0	0	0	0	0	0	0	0	0	0
CD2AP	0	2	0	2	2	0	2	2	2	2	0	2	0	0	2	0	0	0	2	0	0	0
CD2BP2	0	0	0	2	2	0	0	0	0	0	0	0	0	0	0	0	0	0	0	0	0	0
CD300LG	0	0	0	2	2	0	0	0	0	0	0	0	0	0	0	0	0	0	0	0	0	0
CD302	0	0	0	2	2	0	0	0	0	0	0	0	0	0	0	0	0	0	0	0	0	0
CD320	0	0	0	2	2	0	0	0	0	0	0	0	0	0	0	0	0	0	0	0	0	0
CD37	2	2	0	0	0	0	0	0	0	0	0	0	0	0	0	0	0	2	0	0	0	0
CD3E	2	2	0	0	0	0	0	0	0	0	0	0	0	0	0	0	0	2	0	0	0	0
CD40	0	0	0	2	2	0	0	0	0	0	0	0	0	0	0	0	0	0	0	0	0	0
CD44	2	2	0	2	2	0	0	0	2	2	0	0	0	2	0	0	0	2	2	0	0	0
CD47	2	2	0	2	2	0	0	0	0	2	0	2	0	0	0	0	0	2	0	0	0	0
CD5	2	2	0	2	2	0	0	0	0	0	0	0	0	0	0	0	0	2	0	0	0	0
CD52	0	0	0	2	2	0	0	0	0	0	0	0	0	0	0	0	0	0	0	0	0	0
CD53	2	2	0	0	0	0	0	0	0	0	0	0	0	0	0	0	0	2	2	0	0	0
CD55	0	2	0	0	0	0	2	2	2	2	0	0	0	0	2	0	0	0	0	0	0	0
CD6	2	2	0	0	0	0	0	0	0	0	0	0	0	0	0	0	0	2	0	0	0	0
CD68	0	0	0	2	2	0	0	0	0	0	0	0	0	0	0	0	0	0	0	0	0	0
CD7	0	0	0	2	2	0	0	0	0	0	0	0	0	0	0	0	0	0	0	0	0	0
CD70	0	0	0	2	2	0	0	0	0	0	0	0	0	0	0	0	0	0	0	0	0	0
CD74	0	0	0	0	0	0	0	0	0	0	0	0	0	0	0	0	0	0	0	0	0	0
CD79A	0	0	0	0	0	0	0	0	0	0	0	0	0	0	0	0	0	0	0	0	0	0
CD79B	0	0	0	0	0	0	0	0	0	0	0	0	0	0	0	0	0	0	0	0	0	0
CD81	2	2	0	2	2	0	0	0	0	0	0	0	0	0	0	0	0	2	0	0	0	0
CD82	2	2	0	0	0	0	0	0	0	0	0	0	0	0	0	0	0	2	0	0	0	0
CD86	0	0	0	0	0	0	0	0	0	2	0	0	0	0	0	0	0	0	0	0	0	0
CD9	0	0	0	2	2	0	0	0	0	0	0	0	0	2	0	0	0	0	2	0	0	0
CD99L2	0	0	0	0	0	0	0	0	0	0	0	0	0	0	0	0	0	0	2	0	0	0
CDA	0	0	0	2	2	0	0	0	0	0	0	0	0	0	0	0	0	0	0	0	0	0
CDC14A	2	2	0	2	2	0	0	0	0	0	0	2	0	0	0	0	0	2	2	0	0	0
CDC14B	0	0	0	0	0	0	0	0	0	0	0	0	0	0	0	0	0	0	0	0	0	0
CDC20	2	2	0	0	0	0	0	0	0	0	0	0	0	0	0	0	0	2	0	0	0	0
CDC23	0	0	0	2	2	0	0	0	0	0	0	0	0	0	0	0	0	0	0	0	0	0
CDC25A	0	0	0	2	2	0	0	0	0	0	0	0	0	0	0	0	0	0	2	0	0	0
CDC25B	0	0	0	2	2	0	0	0	0	0	0	0	0	0	0	0	0	0	0	0	0	0
CDC25C	0	0	0	2	2	0	0	0	0	0	0	0	0	0	0	0	0	0	0	0	0	0
CDC26	0	0	0	2	2	0	0	0	0	0	0	0	0	0	0	0	0	0	0	0	0	0
CDC27	2	2	0	2	2	0	0	0	0	2	0	0	0	0	0	0	0	2	0	0	0	0
CDC37	2	2	0	2	2	0	0	0	0	0	0	0	0	0	0	0	0	2	0	0	0	0
CDC37L1	2	2	0	2	2	0	0	0	0	0	0	2	0	0	0	0	0	2	0	0	0	0
CDC40	0	0	0	2	2	0	0	0	0	0	0	2	0	0	0	0	0	0	2	0	0	0
CDC42	2	2	0	2	2	0	0	0	0	0	0	0	0	0	0	0	0	2	2	0	0	0
CDC42BPA	2	2	0	0	0	0	0	0	0	2	0	0	0	0	0	0	0	2	0	0	0	0
CDC42BPB	2	2	0	0	0	0	0	0	0	0	0	0	0	0	0	0	0	2	2	0	0	0
CDC42BPG	2	2	0	0	0	0	0	0	0	0	0	0	0	0	0	0	0	2	0	0	0	0
CDC42EP1	0	0	0	0	0	0	0	0	0	0	0	0	0	0	0	0	0	0	2	0	0	0
CDC42EP2	2	2	0	0	0	0	0	0	0	0	0	0	0	0	0	0	0	2	0	0	0	0
CDC42EP4	0	0	0	0	0	0	0	0	0	0	0	0	0	0	0	0	0	0	0	0	0	0
CDC42EP5	0	0	0	2	2	0	0	0	0	0	0	0	0	0	0	0	0	0	0	0	0	0
CDC42SE1	2	2	0	2	2	0	0	0	0	0	0	0	0	0	0	0	0	2	0	0	0	0
CDC42SE2	2	2	0	0	0	0	0	0	0	2	0	0	0	0	0	0	0	2	0	0	0	0
CDC5L	2	2	0	2	2	0	0	0	0	0	0	0	0	0	0	0	0	2	0	0	0	0
CDC6	0	0	0	2	2	0	0	0	0	0	0	0	0	0	0	0	0	0	0	0	0	0
CDC73	0	0	0	0	0	0	0	0	0	0	0	0	0	0	0	0	0	0	0	0	0	0
CDCA4	2	2	0	0	0	0	0	0	0	0	0	0	0	0	0	0	0	2	0	0	0	0
CDCA7	0	0	0	2	2	0	0	0	0	0	0	0	0	0	0	0	0	0	0	0	0	0
CDCP1	0	0	0	2	2	0	0	0	0	0	0	0	0	0	0	0	0	0	2	0	0	0
CDCP2	0	0	0	2	2	0	0	0	2	0	0	0	0	0	0	0	0	0	0	0	0	0
CDH1	0	0	0	0	0	0	0	0	1	0	0	1	0	0	0	0	0	0	0	0	0	0
CDH10	0	0	0	0	0	0	0	0	0	0	0	0	0	1	0	0	0	0	0	0	0	0
CDH11	0	0	0	0	0	0	0	0	0	0	0	0	0	0	0	0	0	0	0	0	0	0
CDH12	0	2	0	0	0	0	2	2	2	2	0	0	0	0	2	0	0	0	0	0	0	0
CDH13	0	0	0	0	0	0	0	0	0	0	0	0	0	0	0	0	0	0	0	0	0	0
CDH16	0	0	0	2	2	0	0	0	0	0	0	0	0	0	0	0	0	0	0	0	0	0
CDH17	0	0	0	0	0	0	0	0	0	0	0	0	0	1	0	0	0	0	0	0	0	0
CDH18	0	0	0	0	0	0	0	0	0	0	0	0	0	0	0	0	0	0	0	0	0	0
CDH19	0	0	0	0	0	0	0	0	0	2	0	0	0	0	0	0	0	0	0	0	0	0
CDH2	0	2	0	0	0	0	2	2	2	2	0	0	0	0	2	0	0	0	0	0	0	0
CDH22	0	0	0	2	2	0	0	0	0	0	0	0	0	0	0	0	0	0	0	0	0	0
CDH23	2	2	0	0	0	0	0	0	0	0	0	0	0	0	0	0	0	2	0	0	0	0
CDH24	2	2	0	0	0	0	0	0	0	0	0	0	0	0	0	0	0	2	0	0	0	0
CDH3	0	0	0	2	2	0	0	0	0	0	0	0	0	0	0	0	0	0	0	0	0	0
CDH4	0	0	0	2	2	0	0	0	0	0	0	0	0	0	0	0	0	0	0	0	0	0
CDHR3	0	0	0	2	2	0	0	0	0	0	0	0	0	0	0	0	0	0	0	0	0	0
CDHR4	0	0	0	2	2	0	0	0	0	0	0	0	0	0	0	0	0	0	0	0	0	0
CDHR5	0	0	0	2	2	0	0	0	0	0	0	0	0	0	0	0	0	0	0	0	0	0
CDIP1	2	2	0	0	0	0	0	0	0	0	0	0	0	0	0	0	0	2	0	0	0	0
CDIPT	2	2	0	2	2	0	0	0	0	0	0	0	0	0	0	0	0	2	0	0	0	0
CDK10	0	0	0	0	0	0	0	0	0	0	0	0	0	0	0	0	0	0	0	0	0	0
CDK11A	2	2	0	2	2	0	0	0	0	0	0	0	0	0	0	0	0	2	0	0	0	0
CDK12	0	0	0	0	0	0	0	0	0	0	0	0	0	0	1	0	0	0	0	0	0	0
CDK13	2	2	0	2	2	0	0	0	2	2	0	2	0	0	0	0	0	2	2	2	2	0
CDK14	2	2	0	0	0	0	0	0	0	2	0	0	0	2	0	0	0	2	0	0	0	0
CDK15	2	2	0	0	0	0	0	0	0	0	0	0	0	0	0	0	0	2	0	0	0	0
CDK16	0	0	0	2	2	0	0	0	0	0	0	0	0	0	0	0	0	0	0	0	0	0
CDK17	2	2	0	0	0	0	0	0	0	2	0	2	0	0	0	0	0	2	2	0	0	0
CDK19	2	2	0	2	2	0	0	0	0	2	0	0	0	0	0	0	0	2	2	0	0	0
CDK2AP1	2	2	0	2	2	0	0	0	0	0	0	0	0	0	0	0	0	2	0	0	0	0
CDK2AP2	2	2	0	0	0	0	0	0	0	0	0	0	0	0	0	0	0	2	0	0	0	0
CDK4	0	0	0	0	0	0	0	0	0	0	0	0	0	0	0	0	0	0	0	0	0	0
CDK5R1	0	0	0	2	2	0	0	0	0	0	0	0	0	0	0	0	0	0	0	0	0	0
CDK5RAP2	2	2	0	0	0	0	0	0	0	0	0	0	0	0	0	0	0	2	0	0	0	0
CDK5RAP3	2	2	0	2	2	0	0	0	0	0	0	0	0	0	0	0	0	2	0	0	0	0
CDK6	0	0	0	0	0	0	0	0	0	0	0	0	0	0	0	0	0	0	0	0	0	0
CDK7	2	2	0	0	0	0	0	0	0	0	0	0	0	0	0	0	0	2	2	0	0	0
CDK8	2	2	0	2	2	0	0	0	0	0	0	2	0	0	0	0	0	2	2	0	0	0
CDK9	0	0	0	2	2	0	0	0	0	0	0	0	0	0	0	0	0	0	0	0	0	0
CDKAL1	2	2	0	2	2	0	0	0	0	2	0	0	0	0	0	0	0	2	0	0	0	0
CDKL1	2	2	0	0	0	0	0	0	0	0	0	0	0	0	0	0	0	2	0	0	0	0
CDKL2	2	2	0	2	2	0	0	0	0	0	0	0	0	0	0	0	0	2	0	0	0	0
CDKL3	2	2	0	2	2	0	0	0	0	0	0	0	0	0	0	0	0	2	0	0	0	0
CDKL4	2	2	0	0	0	0	0	0	0	0	0	0	0	0	0	0	0	2	0	0	0	0
CDKL5	0	0	0	2	2	0	0	0	0	0	0	0	0	0	0	0	0	0	0	0	0	0
CDKN1A	0	0	0	0	0	1	0	0	0	0	0	0	0	0	0	0	0	0	0	0	0	0
CDKN1B	0	0	0	0	0	0	0	0	1	0	0	0	0	0	0	0	0	0	0	0	0	0
CDKN1C	0	0	0	2	2	0	0	0	0	0	0	0	0	0	0	0	0	0	0	0	0	0
CDKN2A	0	0	0	0	0	0	0	0	0	0	0	0	0	1	0	0	0	0	0	0	0	0
CDKN2AIP	0	0	0	0	0	0	0	0	0	0	0	0	0	0	0	0	0	0	0	0	0	0
CDKN2AIPNL	2	2	0	2	2	0	0	0	0	0	0	0	0	0	0	0	0	2	0	0	0	0
CDKN2B	0	0	0	0	0	0	0	0	0	0	0	0	0	0	0	0	0	0	2	0	0	0
CDKN2C	0	0	0	0	0	0	0	0	0	1	0	0	0	0	0	0	0	0	0	0	0	0
CDKN3	2	2	0	2	2	0	0	0	0	0	0	0	0	0	0	0	0	2	0	0	0	0
CDO1	0	0	0	0	0	0	0	0	0	0	0	0	0	0	0	0	0	0	0	0	0	0
CDR2	2	2	0	2	2	0	2	2	2	2	0	0	0	0	2	0	0	2	0	0	0	0
CDR2L	0	0	0	2	2	0	0	0	0	0	0	0	0	0	0	0	0	0	0	0	0	0
CDS2	2	2	0	0	0	0	0	0	0	0	0	0	0	0	0	0	0	2	0	0	0	0
CDSN	2	2	0	0	0	0	0	0	0	0	0	0	0	0	0	0	0	2	0	0	0	0
CDT1	2	2	0	0	0	0	0	0	0	0	0	0	0	0	0	0	0	2	0	0	0	0
CDV3	2	2	0	0	0	0	0	0	0	0	0	0	0	0	0	0	0	2	2	0	0	0
CDX1	2	2	0	0	0	0	0	0	0	0	0	0	0	0	0	0	0	2	0	0	0	0
CDX2	0	0	0	0	0	0	0	0	0	0	0	0	0	0	0	0	0	0	0	0	0	0
CDYL	0	0	0	0	0	0	0	0	0	2	0	2	0	0	0	0	0	0	0	0	0	0
CEACAM16	0	0	0	2	2	0	0	0	0	0	0	0	0	0	0	0	0	0	0	0	0	0
CEACAM19	0	0	0	2	2	0	0	0	0	0	0	0	0	0	0	0	0	0	0	0	0	0
CEBPA	0	0	0	0	0	0	0	0	0	0	0	0	0	0	0	0	0	0	0	0	0	0
CEBPD	2	2	0	0	0	0	0	0	0	0	0	0	0	0	0	0	0	2	0	0	0	0
CEBPE	2	2	0	2	2	0	0	0	0	0	0	0	0	0	0	0	0	2	0	0	0	0
CEBPG	2	2	0	2	2	0	0	0	0	0	0	0	0	0	0	0	0	2	0	0	0	0
CEBPZOS	2	2	0	0	0	0	0	0	0	0	0	0	0	0	0	0	0	2	0	0	0	0
CECR2	2	2	0	0	0	0	0	0	0	0	0	0	0	0	0	0	0	2	0	0	0	0
CELA3B	0	0	0	2	2	0	0	0	0	0	0	0	0	0	0	0	0	0	0	0	0	0
CELF1	2	2	0	2	2	0	0	0	0	2	0	2	0	0	0	0	0	2	2	0	0	0
CELF2	2	2	0	0	0	0	0	0	0	2	0	2	0	2	0	0	0	2	0	0	0	0
CELF5	0	0	0	2	2	0	0	0	0	0	0	0	0	0	0	0	0	0	0	0	0	0
CELF6	0	0	0	2	2	0	0	0	0	0	0	0	0	0	0	0	0	0	0	0	0	0
CELSR1	0	0	0	2	2	0	0	0	0	0	0	0	0	0	0	0	0	0	0	0	0	0
CELSR3	0	0	0	2	2	0	0	0	0	0	0	0	0	0	0	0	0	0	0	0	0	0
CEMIP	0	0	0	2	2	0	0	0	0	0	0	0	0	0	0	0	0	0	0	0	0	0
CEMIP2	2	2	0	0	0	0	0	0	0	0	0	0	0	0	0	0	0	2	0	0	0	0
CEND1	2	2	0	2	2	0	0	0	0	0	0	0	0	0	0	0	0	2	0	0	0	0
CENPB	0	0	0	2	2	0	0	0	0	0	0	0	0	0	0	0	0	0	0	0	0	0
CENPC	2	2	0	0	0	0	0	0	0	0	0	0	0	0	0	0	0	2	0	0	0	0
CENPJ	2	2	0	0	0	0	0	0	0	0	0	0	0	0	0	0	0	2	0	0	0	0
CENPK	2	2	0	0	0	0	0	0	0	0	0	0	0	0	0	0	0	2	0	0	0	0
CENPM	0	0	0	2	2	0	0	0	0	0	0	0	0	0	0	0	0	0	0	0	0	0
CENPN	2	2	0	0	0	0	0	0	0	0	0	0	0	0	0	0	0	2	0	0	0	0
CENPP	2	2	0	0	0	0	0	0	0	0	0	0	0	2	0	0	0	2	0	0	0	0
CENPT	0	0	0	2	2	0	0	0	0	0	0	0	0	0	0	0	0	0	0	0	0	0
CENPV	2	2	0	2	2	0	0	0	0	0	0	0	0	0	0	0	0	2	0	0	0	0
CEP112	0	0	0	2	2	0	0	0	0	0	0	0	0	0	0	0	0	0	0	0	0	0
CEP126	0	0	0	2	2	0	0	0	0	0	0	0	0	0	0	0	0	0	0	0	0	0
CEP128	0	0	0	0	0	0	0	0	0	0	0	0	0	0	0	0	0	0	0	0	0	0
CEP170	2	2	0	0	0	0	0	0	0	2	0	0	0	0	0	0	0	2	0	0	0	0
CEP170B	0	0	0	2	2	0	0	0	0	0	0	0	0	0	0	0	0	0	2	0	0	0
CEP19	2	2	0	2	2	0	0	0	0	0	0	0	0	0	0	0	0	2	0	0	0	0
CEP192	0	0	0	2	2	0	0	0	0	0	0	0	0	0	0	0	0	0	0	0	0	0
CEP250	0	0	0	2	2	0	0	0	0	0	0	0	0	0	0	0	0	0	0	0	0	0
CEP295	2	2	0	2	2	0	0	0	0	0	0	0	0	0	0	0	0	2	0	0	0	0
CEP295NL	0	0	0	0	0	0	0	0	0	0	0	0	0	0	0	0	0	0	0	0	0	0
CEP350	2	2	0	0	0	0	0	0	0	0	0	2	0	0	0	0	0	2	0	0	0	0
CEP41	2	2	0	0	0	0	0	0	0	0	0	0	0	0	0	0	0	2	0	0	0	0
CEP55	2	2	0	0	0	0	0	0	0	0	0	0	0	0	0	0	0	2	0	0	0	0
CEP57L1	2	2	0	0	0	0	0	0	0	0	0	0	0	0	0	0	0	2	0	0	0	0
CEP68	2	2	0	2	2	0	0	0	0	0	0	0	0	0	0	0	0	2	0	0	0	0
CEP70	2	2	0	0	0	0	0	0	0	0	0	0	0	0	0	0	0	2	0	0	0	0
CEP72	0	0	0	2	2	0	0	0	0	0	0	0	0	0	0	0	0	0	0	0	0	0
CEP76	0	0	0	2	2	0	0	0	0	0	0	0	0	0	0	0	0	0	0	0	0	0
CEP83	2	2	0	0	0	0	0	0	0	0	0	0	0	0	0	0	0	2	0	0	0	0
CEP85	2	2	0	2	2	0	0	0	0	0	0	0	0	0	0	0	0	2	0	0	0	0
CEP85L	0	0	0	0	0	0	0	0	0	2	0	2	0	2	0	0	0	0	0	0	0	0
CEP89	0	0	0	0	0	0	0	0	0	0	0	0	0	0	0	0	0	0	0	0	0	0
CEP95	2	2	0	2	2	0	0	0	0	0	0	2	0	0	0	0	0	2	0	0	0	0
CEP97	2	2	0	2	2	0	0	0	0	0	0	0	0	0	0	0	0	2	0	0	0	0
CEPT1	2	2	0	2	2	0	0	0	2	0	0	0	0	0	0	0	0	2	2	0	0	0
CERCAM	2	2	0	2	2	0	0	0	0	0	0	0	0	0	0	0	0	2	0	0	0	0
CERK	0	0	0	2	2	0	0	0	0	0	0	0	0	0	0	0	0	0	0	0	0	0
CERS2	2	2	0	2	2	0	0	0	0	0	0	0	0	0	0	0	0	2	0	0	0	0
CERS3	2	2	0	0	0	0	0	0	0	0	0	0	0	0	0	0	0	2	0	0	0	0
CERS4	2	2	0	0	0	0	0	0	0	0	0	0	0	0	0	0	0	2	0	0	0	0
CERS5	2	2	0	2	2	0	0	0	0	0	0	0	0	0	0	0	0	2	0	0	0	0
CERS6	2	2	0	2	2	0	0	0	0	0	0	2	0	0	0	0	0	2	2	0	0	0
CERT1	2	2	0	0	0	0	0	0	0	0	0	2	0	2	0	0	0	2	0	2	2	0
CES1	0	0	0	0	0	0	0	0	0	0	0	0	0	0	0	0	0	0	0	0	0	0
CFAP157	0	0	0	2	2	0	0	0	0	0	0	0	0	0	0	0	0	0	0	0	0	0
CFAP206	0	0	0	2	2	0	0	0	0	0	0	0	0	0	0	0	0	0	0	0	0	0
CFAP221	2	2	0	0	0	0	0	0	0	0	0	0	0	0	0	0	0	2	0	0	0	0
CFAP299	0	0	0	0	0	0	0	0	0	0	0	0	0	0	0	0	0	0	0	0	0	0
CFAP300	0	0	0	2	2	0	0	0	0	0	0	0	0	0	0	0	0	0	0	0	0	0
CFAP36	0	0	0	2	2	0	0	0	0	0	0	0	0	0	0	0	0	0	0	0	0	0
CFAP43	2	2	0	2	2	0	0	0	0	0	0	0	0	0	0	0	0	2	0	0	0	0
CFAP52	0	0	0	2	2	0	0	0	0	0	0	0	0	0	0	0	0	0	0	0	0	0
CFAP57	2	2	0	0	0	0	0	0	0	0	0	0	0	0	0	0	0	2	0	0	0	0
CFAP58	2	2	0	0	0	0	0	0	0	0	0	0	0	0	0	0	0	2	0	0	0	0
CFAP61	0	0	0	2	2	0	0	0	0	0	0	0	0	0	0	0	0	0	0	0	0	0
CFAP70	2	2	0	2	2	0	0	0	0	0	0	0	0	0	0	0	0	2	0	0	0	0
CFAP74	2	2	0	2	2	0	0	0	0	0	0	0	0	0	0	0	0	2	0	0	0	0
CFAP97	2	2	0	0	0	0	0	0	0	0	0	0	0	0	0	0	0	2	0	0	0	0
CFD	0	0	0	2	2	0	0	0	0	0	0	0	0	0	0	0	0	0	0	0	0	0
CFDP1	2	2	0	0	0	0	0	0	0	0	0	0	0	0	0	0	0	2	2	0	0	0
CFI	0	0	0	0	0	0	0	0	0	0	0	0	0	0	0	0	0	0	0	0	0	0
CFL1	2	2	0	0	0	0	0	0	0	0	0	0	0	0	0	0	0	2	0	0	0	0
CFL2	2	2	0	0	0	0	0	0	0	0	0	0	0	0	0	0	0	2	0	0	0	0
CFTR	0	0	0	2	2	0	0	0	0	2	0	0	0	0	0	0	0	0	0	0	0	0
CGA	2	2	0	2	2	0	0	0	0	0	0	0	0	0	0	0	0	2	0	0	0	0
CGAS	2	2	0	2	2	0	0	0	0	0	0	0	0	0	0	0	0	2	0	0	0	0
CGGBP1	2	2	0	0	0	0	0	0	2	2	0	2	0	0	0	0	0	2	0	0	0	0
CGN	2	2	0	2	2	0	0	0	0	0	0	0	0	0	0	0	0	2	0	0	0	0
CGNL1	2	2	0	2	2	0	0	0	0	0	0	0	0	0	0	0	0	2	2	0	0	0
CGRRF1	0	0	0	2	2	0	0	0	0	0	0	0	0	0	0	0	0	0	0	0	0	0
CHADL	0	0	0	2	2	0	0	0	0	0	0	0	0	0	0	0	0	0	0	0	0	0
CHAF1A	2	2	0	2	2	0	0	0	0	0	0	0	0	0	0	0	0	2	0	0	0	0
CHAF1B	2	2	0	0	0	0	0	0	0	0	0	0	0	0	0	0	0	2	0	0	0	0
CHCHD1	0	0	0	0	0	0	0	0	0	0	0	0	0	0	0	0	0	0	0	0	0	0
CHCHD2	0	0	0	0	0	0	0	0	0	0	0	0	0	0	0	0	0	0	0	0	0	0
CHCHD3	2	2	0	2	2	0	0	0	0	2	0	2	0	0	0	0	0	2	0	0	0	0
CHCHD6	2	2	0	0	0	0	0	0	0	0	0	0	0	0	0	0	0	2	0	0	0	0
CHCHD7	0	0	0	0	0	0	0	0	0	0	0	0	0	0	0	0	0	0	0	0	0	0
CHD1	2	2	0	2	2	0	0	0	0	2	0	2	0	2	0	0	0	2	2	2	2	0
CHD2	0	0	0	0	1	0	0	0	0	0	0	0	0	1	0	0	0	0	0	0	0	0
CHD4	0	0	0	0	0	0	1	0	0	0	0	0	0	0	0	0	0	0	0	0	0	0
CHD6	2	2	0	2	2	0	0	0	2	2	0	2	0	2	0	0	0	2	2	0	0	0
CHD7	0	0	0	2	2	0	0	0	0	2	0	0	0	2	0	0	0	0	0	0	0	0
CHD8	2	2	0	2	2	0	0	0	0	2	0	0	0	0	0	0	0	2	2	0	0	0
CHD9	2	2	0	0	0	0	2	2	2	2	0	2	0	2	2	0	0	2	0	0	0	0
CHDH	0	0	0	0	0	0	0	0	0	0	0	0	0	0	0	0	0	0	0	0	0	0
CHEK1	2	2	0	0	0	0	0	0	0	0	0	0	0	0	0	0	0	2	0	0	0	0
CHEK2	0	0	0	0	0	0	0	0	0	0	0	0	0	0	0	0	0	0	0	0	0	0
CHERP	0	0	0	0	0	0	0	0	0	0	0	0	0	0	0	0	0	0	0	0	0	0
CHFR	2	2	0	0	0	0	0	0	0	0	0	0	0	0	0	0	0	2	0	0	0	0
CHGA	0	0	0	2	2	0	0	0	0	0	0	0	0	0	0	0	0	0	0	0	0	0
CHIC2	0	0	0	0	0	0	0	0	0	0	0	0	0	0	0	0	0	0	0	0	0	0
CHID1	2	2	0	2	2	0	0	0	0	0	0	0	0	0	0	0	0	2	0	0	0	0
CHIT1	2	2	0	0	0	0	0	0	0	0	0	0	0	0	0	0	0	2	0	0	0	0
CHKA	2	2	0	2	2	0	0	0	0	0	0	0	0	0	0	0	0	2	2	0	0	0
CHL1	2	2	0	0	0	0	0	0	0	2	0	0	0	2	0	0	0	2	0	0	0	0
CHM	0	0	0	0	0	0	0	0	0	0	0	0	0	0	0	0	0	0	0	0	0	0
CHMP3	0	0	0	2	2	0	0	0	0	0	0	0	0	0	0	0	0	0	0	0	0	0
CHMP4B	2	2	0	2	2	0	0	0	0	0	0	0	0	0	0	0	0	2	2	0	0	0
CHMP4C	2	2	0	2	2	0	0	0	0	2	0	0	0	0	0	0	0	2	0	0	0	0
CHMP5	2	2	0	0	0	0	0	0	0	0	0	0	0	0	0	0	0	2	0	0	0	0
CHMP7	2	2	0	0	0	0	0	0	0	0	0	0	0	0	0	0	0	2	2	0	0	0
CHN1	2	2	0	0	0	0	0	0	0	0	0	0	0	0	0	0	0	2	0	0	0	0
CHN2	2	2	0	2	2	0	0	0	0	0	0	2	0	0	0	0	0	2	0	0	0	0
CHORDC1	0	2	0	0	0	0	2	2	2	2	0	0	0	0	2	0	0	0	0	0	0	0
CHP1	2	2	0	0	0	0	0	0	0	0	0	0	0	0	0	0	0	2	0	0	0	0
CHPT1	2	2	0	0	0	0	0	0	0	0	0	0	0	0	0	0	0	2	0	0	0	0
CHRAC1	0	0	0	2	2	0	0	0	0	0	0	0	0	0	0	0	0	0	0	0	0	0
CHRD	2	2	0	0	0	0	0	0	0	0	0	0	0	0	0	0	0	2	0	0	0	0
CHRDL1	2	2	0	0	0	0	0	0	0	0	0	0	0	0	0	0	0	2	0	0	0	0
CHRM1	0	0	0	2	2	0	0	0	0	0	0	0	0	0	0	0	0	0	0	0	0	0
CHRM3	0	0	0	0	0	0	0	0	0	2	0	0	0	0	0	0	0	0	0	0	0	0
CHRM4	0	0	0	2	2	0	0	0	0	0	0	0	0	0	0	0	0	0	0	0	0	0
CHRM5	2	2	0	0	0	0	0	0	0	0	0	0	0	0	0	0	0	2	0	0	0	0
CHRNA10	0	0	0	2	2	0	0	0	0	0	0	0	0	0	0	0	0	0	0	0	0	0
CHRNA3	0	0	0	2	2	0	0	0	0	0	0	0	0	0	0	0	0	0	0	0	0	0
CHRNA5	0	0	0	2	2	0	0	0	0	0	0	0	0	0	0	0	0	0	0	0	0	0
CHRNA9	0	0	0	2	2	0	0	0	0	0	0	0	0	0	0	0	0	0	0	0	0	0
CHRNB2	2	2	0	0	0	0	0	0	0	0	0	0	0	0	0	0	0	2	0	0	0	0
CHRNE	0	0	0	2	2	0	0	0	0	0	0	0	0	0	0	0	0	0	0	0	0	0
CHRNG	2	2	0	0	0	0	0	0	0	0	0	0	0	0	0	0	0	2	0	0	0	0
CHST10	0	0	0	0	0	0	0	0	0	0	0	0	0	0	0	0	0	0	0	0	0	0
CHST11	0	0	0	0	0	0	0	0	0	0	0	0	0	0	0	0	0	0	0	0	0	0
CHST3	2	2	0	0	0	0	2	2	2	2	0	0	0	0	2	0	0	2	0	0	0	0
CHSY1	2	2	0	0	0	0	0	0	2	2	0	0	0	0	0	0	0	2	0	0	0	0
CHTF8	2	2	0	2	2	0	0	0	0	0	0	0	0	0	0	0	0	2	0	0	0	0
CHUK	2	2	0	2	2	0	0	0	0	0	0	0	0	0	0	0	0	2	0	0	0	0
CHURC1	2	2	0	0	0	0	0	0	0	0	0	0	0	0	0	0	0	2	0	0	0	0
CIAO2A	0	0	0	2	2	0	0	0	0	0	0	0	0	0	0	0	0	0	0	0	0	0
CIAO2B	0	0	0	2	2	0	0	0	0	0	0	0	0	0	0	0	0	0	0	0	0	0
CIAPIN1	2	2	0	0	0	0	0	0	0	0	0	0	0	0	0	0	0	2	0	0	0	0
CIART	0	0	0	2	2	0	0	0	0	0	0	0	0	0	0	0	0	0	0	0	0	0
CIB1	2	2	0	2	2	0	0	0	0	0	0	0	0	0	0	0	0	2	0	0	0	0
CIC	0	0	0	0	0	0	0	0	0	1	0	0	0	0	0	0	0	0	0	0	0	0
CIDEA	2	2	0	0	0	0	0	0	0	0	0	0	0	0	0	0	0	2	0	0	0	0
CIDEB	0	0	0	2	2	0	0	0	0	0	0	0	0	0	0	0	0	0	0	0	0	0
CIDEC	2	2	0	0	0	0	0	0	0	0	0	0	0	0	0	0	0	2	0	0	0	0
CIITA	0	0	0	0	0	0	0	0	0	0	0	0	0	0	0	0	0	0	0	0	0	0
CILP	2	2	0	0	0	0	0	0	0	0	0	0	0	0	0	0	0	2	0	0	0	0
CILP2	2	2	0	0	0	0	0	0	0	0	0	0	0	0	0	0	0	2	0	0	0	0
CIP2A	2	2	0	0	0	0	0	0	0	0	0	0	0	0	0	0	0	2	0	0	0	0
CIPC	0	0	0	0	0	0	0	0	0	2	0	0	0	0	0	0	0	0	0	0	0	0
CIR1	0	0	0	0	0	0	0	0	2	0	0	0	0	0	0	0	0	0	0	0	0	0
CIRBP	0	0	0	2	2	0	0	0	0	0	0	0	0	0	0	0	0	0	0	0	0	0
CISD2	0	0	0	2	2	0	0	0	0	0	0	0	0	0	0	0	0	0	2	0	0	0
CITED4	2	2	0	0	0	0	0	0	0	0	0	0	0	0	0	0	0	2	0	0	0	0
CIZ1	0	0	0	2	2	0	0	0	0	0	0	0	0	0	0	0	0	0	0	0	0	0
CKAP2L	2	2	0	0	0	0	0	0	0	0	0	0	0	0	0	0	0	2	0	0	0	0
CKAP4	0	0	0	0	0	0	0	0	0	0	0	0	0	0	0	0	0	0	2	0	0	0
CKAP5	2	2	0	0	0	0	0	0	0	0	0	0	0	0	0	0	0	2	0	0	0	0
CKB	0	0	0	2	2	0	0	0	0	0	0	0	0	0	0	0	0	0	0	0	0	0
CKM	2	2	0	0	0	0	0	0	0	0	0	0	0	0	0	0	0	2	0	0	0	0
CLASP1	0	0	0	0	0	0	0	0	0	2	0	0	0	0	0	0	0	0	0	0	0	0
CLASP2	2	2	0	2	2	0	0	0	0	2	0	0	0	0	0	0	0	2	0	0	0	0
CLASRP	0	0	0	2	2	0	0	0	0	0	0	0	0	0	0	0	0	0	0	0	0	0
CLCA2	0	0	0	2	2	0	0	0	0	0	0	0	0	0	0	0	0	0	0	0	0	0
CLCC1	2	2	0	0	0	0	0	0	0	0	0	0	0	0	0	0	0	2	0	0	0	0
CLCF1	0	0	0	0	0	0	0	0	0	0	0	0	0	0	0	0	0	0	2	0	0	0
CLCN1	2	2	0	0	0	0	0	0	0	0	0	0	0	0	0	0	0	2	0	0	0	0
CLCN2	2	2	0	0	0	0	0	0	0	0	0	0	0	0	0	0	0	2	0	0	0	0
CLCN3	2	2	0	2	2	0	0	0	0	0	0	2	0	0	0	0	0	2	0	0	0	0
CLCN5	0	0	0	2	2	0	0	0	0	0	0	0	0	0	0	0	0	0	0	0	0	0
CLCN7	0	0	0	2	2	0	0	0	0	0	0	0	0	0	0	0	0	0	0	0	0	0
CLCNKA	0	0	0	2	2	0	0	0	0	0	0	0	0	0	0	0	0	0	0	0	0	0
CLCNKB	0	0	0	2	2	0	0	0	0	0	0	0	0	0	0	0	0	0	0	0	0	0
CLDN10	2	2	0	0	0	0	0	0	0	0	0	0	0	0	0	0	0	2	0	0	0	0
CLDN14	2	2	0	0	0	0	0	0	0	0	0	0	0	0	0	0	0	2	0	0	0	0
CLDN15	0	0	0	2	2	0	0	0	0	0	0	0	0	0	0	0	0	0	0	0	0	0
CLDN19	0	0	0	2	2	0	0	0	0	0	0	0	0	0	0	0	0	0	0	0	0	0
CLDN2	0	0	0	2	2	0	0	0	0	0	0	0	0	0	0	0	0	0	0	0	0	0
CLDN3	2	2	0	0	0	0	0	0	0	0	0	0	0	0	0	0	0	2	0	0	0	0
CLDN6	0	0	0	2	2	0	0	0	0	0	0	0	0	0	0	0	0	0	0	0	0	0
CLDN7	2	2	0	0	0	0	0	0	0	0	0	0	0	0	0	0	0	2	0	0	0	0
CLDN9	0	0	0	2	2	0	0	0	0	0	0	0	0	0	0	0	0	0	0	0	0	0
CLEC12B	2	2	0	0	0	0	0	0	0	0	0	0	0	0	0	0	0	2	0	0	0	0
CLEC16A	2	2	0	0	0	0	0	0	0	0	0	0	0	0	0	0	0	2	0	0	0	0
CLEC18B	2	2	0	0	0	0	0	0	0	0	0	0	0	0	0	0	0	2	0	0	0	0
CLEC1A	2	2	0	0	0	0	0	0	0	0	0	0	0	0	0	0	0	2	0	0	0	0
CLEC1B	2	2	0	0	0	0	0	0	0	0	0	0	0	0	0	0	0	2	0	0	0	0
CLEC2L	0	0	0	2	2	0	0	0	0	0	0	0	0	0	0	0	0	0	0	0	0	0
CLEC4D	2	2	0	0	0	0	0	0	0	0	0	0	0	0	0	0	0	2	0	0	0	0
CLEC5A	0	0	0	0	0	0	0	0	0	0	0	0	0	0	0	0	0	0	0	0	0	0
CLHC1	2	2	0	0	0	0	0	0	0	0	0	0	0	0	0	0	0	2	0	0	0	0
CLIC1	0	0	0	2	2	0	0	0	0	0	0	0	0	0	0	0	0	0	0	0	0	0
CLIC4	2	2	0	2	2	0	0	0	2	0	0	0	0	0	0	0	0	2	2	0	0	0
CLIC6	2	2	0	2	2	0	0	0	0	0	0	0	0	0	0	0	0	2	0	0	0	0
CLINT1	2	2	0	2	2	0	0	0	0	2	0	2	0	0	0	0	0	2	2	0	0	0
CLIP1	0	0	0	0	0	0	0	0	0	0	0	0	0	0	0	0	0	0	0	0	0	0
CLIP2	2	2	0	2	2	0	0	0	0	0	0	0	0	2	0	0	0	2	2	0	0	0
CLIP3	2	2	0	0	0	0	0	0	0	0	0	0	0	0	0	0	0	2	0	0	0	0
CLK2	2	2	0	2	2	0	0	0	0	0	0	0	0	0	0	0	0	2	2	0	0	0
CLK3	0	0	0	2	2	0	0	0	0	0	0	0	0	0	0	0	0	0	0	0	0	0
CLK4	0	0	0	0	0	0	0	0	2	0	0	0	0	2	0	0	0	0	0	0	0	0
CLMN	0	0	0	0	0	0	0	0	0	0	0	0	0	0	0	0	0	0	0	0	0	0
CLNS1A	0	0	0	2	2	0	0	0	0	0	0	0	0	0	0	0	0	0	0	0	0	0
CLOCK	2	2	0	2	2	0	0	0	0	2	0	0	0	0	0	0	0	2	0	0	0	0
CLP1	0	0	0	0	0	0	0	0	0	0	0	0	0	0	0	0	0	0	0	0	0	0
CLPB	2	2	0	2	2	0	0	0	0	0	0	0	0	0	0	0	0	2	0	0	0	0
CLPP	0	0	0	2	2	0	0	0	0	0	0	0	0	0	0	0	0	0	0	0	0	0
CLPTM1	0	0	0	2	2	0	0	0	2	0	0	0	0	0	0	0	0	0	2	0	0	0
CLPTM1L	0	0	0	0	0	0	0	0	0	2	0	2	0	0	0	0	0	0	0	0	0	0
CLPX	2	2	0	0	0	0	0	0	0	0	0	0	0	0	0	0	0	2	0	0	0	0
CLSPN	2	2	0	0	0	0	0	0	0	0	0	0	0	0	0	0	0	2	0	0	0	0
CLSTN1	2	2	0	0	0	0	0	0	0	2	0	0	0	0	0	0	0	2	0	0	0	0
CLSTN3	2	2	0	0	0	0	0	0	0	0	0	0	0	0	0	0	0	2	0	0	0	0
CLTA	2	2	0	2	2	0	0	0	0	0	0	0	0	0	0	0	0	2	0	0	0	0
CLTC	0	0	0	0	0	0	0	0	0	0	0	0	0	0	0	0	0	0	0	0	0	0
CLTCL1	0	0	0	0	0	0	0	0	0	0	0	0	0	0	0	0	0	0	0	0	0	0
CLU	0	0	0	2	2	0	0	0	0	0	0	0	0	0	0	0	0	0	0	0	0	0
CLUH	0	0	0	2	2	0	0	0	0	2	0	0	0	0	0	0	0	0	0	0	0	0
CLVS1	2	2	0	0	0	0	0	0	0	0	0	0	0	0	0	0	0	2	0	0	0	0
CLYBL	0	0	0	2	2	0	0	0	0	0	0	0	0	0	0	0	0	0	0	0	0	0
CMAS	0	0	0	2	2	0	0	0	0	0	0	0	0	0	0	0	0	0	0	0	0	0
CMBL	2	2	0	0	0	0	0	0	0	0	0	0	0	0	0	0	0	2	0	0	0	0
CMIP	2	2	0	2	2	0	0	0	0	0	0	2	0	0	0	0	0	2	2	0	0	0
CMPK1	2	2	0	2	2	0	0	0	0	2	0	0	0	0	0	0	0	2	0	0	0	0
CMSS1	2	2	0	2	2	0	0	0	0	0	0	2	0	0	0	0	0	2	2	0	0	0
CMTM4	0	0	0	0	0	0	0	0	0	0	0	0	0	0	0	0	0	0	2	0	0	0
CMTM6	2	2	0	0	0	0	0	0	0	0	0	0	0	0	0	0	0	2	0	0	0	0
CMTM7	0	0	0	0	0	0	0	0	0	0	0	0	0	0	0	0	0	0	2	0	0	0
CMTM8	0	0	0	0	0	0	0	0	0	0	0	0	0	0	0	0	0	0	0	0	0	0
CMTR1	2	2	0	0	0	0	0	0	0	0	0	0	0	0	0	0	0	2	0	0	0	0
CMYA5	2	2	0	0	0	0	0	0	0	0	0	0	0	0	0	0	0	2	0	0	0	0
CNBD1	0	0	0	0	1	0	0	0	0	0	0	1	0	0	0	0	0	0	0	0	0	0
CNBD2	0	0	0	2	2	0	0	0	0	0	0	0	0	0	0	0	0	0	0	0	0	0
CNBP	0	0	0	0	0	0	0	0	0	0	0	0	0	0	0	0	0	0	0	0	0	0
CNEP1R1	0	0	0	2	2	0	0	0	0	0	0	0	0	0	0	0	0	0	0	0	0	0
CNGA1	2	2	0	0	0	0	0	0	0	0	0	0	0	0	0	0	0	2	0	0	0	0
CNGB1	2	2	0	0	0	0	0	0	0	0	0	0	0	0	0	0	0	2	0	0	0	0
CNGB3	0	0	0	2	2	0	0	0	0	0	0	0	0	0	0	0	0	0	0	0	0	0
CNIH1	2	2	0	2	2	0	0	0	0	0	0	0	0	0	0	0	0	2	0	0	0	0
CNIH2	0	0	0	0	0	0	0	0	0	2	0	0	0	0	0	0	0	0	0	0	0	0
CNIH3	2	2	0	0	0	0	0	0	0	0	0	0	0	0	0	0	0	2	0	0	0	0
CNIH4	2	2	0	0	0	0	0	0	0	0	0	0	0	0	0	0	0	2	0	0	0	0
CNKSR1	0	0	0	2	2	0	0	0	0	0	0	0	0	0	0	0	0	0	2	0	0	0
CNMD	0	0	0	2	2	0	0	0	0	0	0	0	0	0	0	0	0	0	0	0	0	0
CNN2	0	0	0	2	2	0	0	0	0	0	0	0	0	0	0	0	0	0	0	0	0	0
CNN3	2	2	0	2	2	0	0	0	0	2	0	0	0	0	0	0	0	2	0	0	0	0
CNNM2	2	2	0	0	0	0	0	0	0	0	0	0	0	0	0	0	0	2	0	0	0	0
CNNM3	2	2	0	0	0	0	0	0	0	0	0	0	0	0	0	0	0	2	0	0	0	0
CNNM4	2	2	0	2	2	0	0	0	0	0	0	0	0	0	0	0	0	2	0	0	0	0
CNOT1	2	2	0	2	2	0	0	0	2	2	0	2	0	0	0	0	0	2	2	2	2	0
CNOT11	2	2	0	0	0	0	0	0	0	0	0	0	0	0	0	0	0	2	0	0	0	0
CNOT2	2	2	0	2	2	0	0	0	0	2	0	2	0	0	0	0	0	2	0	2	2	0
CNOT3	0	0	0	0	0	0	0	0	0	0	0	0	0	0	0	0	0	0	0	0	0	0
CNOT4	0	2	0	0	0	0	2	2	2	2	0	2	0	0	2	0	0	0	2	2	2	0
CNOT6	2	2	0	2	2	0	0	0	0	2	0	2	0	0	0	0	0	2	2	0	0	0
CNOT6L	2	2	0	2	2	0	0	0	0	2	0	2	0	2	0	0	0	2	2	0	0	0
CNOT7	0	0	0	0	0	0	0	0	0	0	0	0	0	0	0	0	0	0	0	0	0	0
CNOT8	0	0	0	2	2	0	0	0	0	0	0	0	0	0	0	0	0	0	0	0	0	0
CNOT9	2	2	0	0	0	0	0	0	0	0	0	0	0	0	0	0	0	2	0	0	0	0
CNPY1	0	0	0	2	2	0	0	0	0	0	0	0	0	0	0	0	0	0	0	0	0	0
CNPY3	0	0	0	2	2	0	0	0	0	0	0	0	0	0	0	0	0	0	0	0	0	0
CNR2	2	2	0	2	2	0	0	0	0	0	0	0	0	0	0	0	0	2	0	0	0	0
CNRIP1	0	0	0	0	0	0	0	0	0	2	0	0	0	0	0	0	0	0	0	0	0	0
CNST	2	2	0	0	0	0	0	0	0	0	0	0	0	0	0	0	0	2	0	0	0	0
CNTD1	2	2	0	0	0	0	0	0	0	0	0	0	0	0	0	0	0	2	0	0	0	0
CNTF	2	2	0	2	2	0	0	0	0	0	0	2	0	0	0	0	0	2	0	0	0	0
CNTFR	0	0	0	0	0	0	0	0	0	2	0	0	0	0	0	0	0	0	0	0	0	0
CNTLN	2	2	0	0	0	0	0	0	0	0	0	0	0	0	0	0	0	2	0	0	0	0
CNTN2	2	2	0	0	0	0	0	0	0	0	0	0	0	0	0	0	0	2	0	0	0	0
CNTN4	0	0	0	0	0	0	0	0	0	0	0	0	0	0	0	0	0	0	0	0	0	0
CNTN5	0	0	0	0	0	0	0	0	0	0	0	0	0	0	0	0	0	0	0	0	0	0
CNTNAP2	0	0	0	0	0	0	0	0	0	1	0	0	0	1	0	0	0	0	0	0	0	0
CNTNAP5	0	0	0	0	0	0	0	0	0	0	0	0	0	0	0	0	0	0	0	2	2	0
CNTRL	0	0	0	0	0	0	0	0	0	0	0	0	0	0	0	0	0	0	0	0	0	0
CNTROB	2	2	0	0	0	0	0	0	0	0	0	0	0	0	0	0	0	2	0	0	0	0
COA4	0	0	0	2	2	0	0	0	0	0	0	0	0	0	0	0	0	0	0	0	0	0
COA8	0	0	0	2	2	0	0	0	0	2	0	0	0	0	0	0	0	0	0	0	0	0
COBLL1	0	0	0	0	0	0	0	0	0	0	0	2	0	0	0	0	0	0	0	2	2	0
COCH	0	0	0	2	2	0	0	0	0	0	0	0	0	0	0	0	0	0	0	0	0	0
COG3	2	2	0	2	2	0	0	0	0	0	0	2	0	0	0	0	0	2	0	0	0	0
COG4	0	0	0	2	2	0	0	0	0	0	0	0	0	0	0	0	0	0	0	0	0	0
COG5	2	2	0	0	0	0	0	0	0	0	0	2	0	0	0	0	0	2	2	0	0	0
COG8	0	0	0	2	2	0	0	0	0	0	0	0	0	0	0	0	0	0	0	0	0	0
COIL	2	2	0	0	0	0	0	0	0	0	0	0	0	0	0	0	0	2	0	0	0	0
COL13A1	2	2	0	0	0	0	0	0	0	0	0	0	0	0	0	0	0	2	0	0	0	0
COL16A1	2	2	0	0	0	0	0	0	0	0	0	0	0	0	0	0	0	2	0	0	0	0
COL17A1	2	2	0	2	2	0	0	0	0	0	0	0	0	0	0	0	0	2	0	0	0	0
COL18A1	2	2	0	0	0	0	0	0	0	0	0	0	0	0	0	0	0	2	2	0	0	0
COL1A1	0	0	0	0	0	0	0	0	0	0	0	0	0	0	0	0	0	0	0	0	0	0
COL23A1	2	2	0	0	0	0	0	0	0	0	0	0	0	0	0	0	0	2	0	0	0	0
COL26A1	2	2	0	2	2	0	0	0	0	0	0	0	0	0	0	0	0	2	0	0	0	0
COL2A1	0	0	0	0	0	0	0	1	0	0	0	0	0	0	0	0	0	0	0	0	0	0
COL3A1	0	0	0	0	0	0	0	0	0	0	0	0	0	0	0	0	0	0	0	0	0	0
COL4A1	2	2	0	0	0	0	0	0	0	0	0	0	0	0	0	0	0	2	0	0	0	0
COL4A2	2	2	0	0	0	0	0	0	0	0	0	0	0	0	0	0	0	2	0	0	0	0
COL4A3	2	2	0	0	0	0	0	0	0	0	0	0	0	0	0	0	0	2	0	0	0	0
COL5A1	2	2	0	0	0	0	2	2	2	2	0	0	0	2	2	0	0	2	0	0	0	0
COL5A2	0	0	0	0	0	0	0	0	0	2	0	0	0	0	0	0	0	0	0	0	0	0
COL6A3	2	2	0	0	0	0	0	0	0	0	0	0	0	0	0	0	0	2	0	0	0	0
COL8A1	0	0	0	2	2	0	0	0	0	0	0	0	0	0	0	0	0	0	0	0	0	0
COL8A2	0	0	0	2	2	0	0	0	0	0	0	0	0	0	0	0	0	0	0	0	0	0
COL9A2	0	0	0	2	2	0	0	0	0	0	0	0	0	0	0	0	0	0	0	0	0	0
COL9A3	2	2	0	2	2	0	0	0	0	0	0	0	0	0	0	0	0	2	0	0	0	0
COLEC11	0	0	0	0	0	0	0	0	0	0	0	0	0	0	0	0	0	0	0	0	0	0
COLGALT2	2	2	0	0	0	0	0	0	0	0	0	0	0	0	0	0	0	2	0	0	0	0
COLQ	2	2	0	0	0	0	0	0	0	0	0	0	0	0	0	0	0	2	0	0	0	0
COMMD1	2	2	0	0	0	0	0	0	0	0	0	2	0	0	0	0	0	2	0	0	0	0
COMMD2	2	2	0	0	0	0	0	0	0	0	0	0	0	0	0	0	0	2	0	0	0	0
COMMD3-BMI1	2	2	0	0	0	0	0	0	0	0	0	0	0	0	0	0	0	2	0	0	0	0
COMMD4	0	0	0	2	2	0	0	0	0	0	0	0	0	0	0	0	0	0	0	0	0	0
COMMD6	2	2	0	0	0	0	0	0	0	0	0	0	0	0	0	0	0	2	0	0	0	0
COMMD7	2	2	0	0	0	0	0	0	0	0	0	0	0	0	0	0	0	2	0	0	0	0
COMMD8	2	2	0	0	0	0	0	0	0	0	0	0	0	0	0	0	0	2	0	0	0	0
COMP	2	2	0	0	0	0	0	0	0	0	0	0	0	0	0	0	0	2	0	0	0	0
COMT	0	0	0	0	0	0	0	0	0	2	0	2	0	0	0	0	0	0	0	0	0	0
COMTD1	0	0	0	2	2	0	0	0	0	0	0	0	0	0	0	0	0	0	0	0	0	0
COP1	2	2	0	2	2	0	2	2	2	2	0	2	0	0	2	0	0	2	0	0	0	0
COPA	0	0	0	0	0	0	0	0	0	0	0	2	0	0	0	0	0	0	0	0	0	0
COPB1	2	2	0	0	0	0	0	0	2	0	0	2	0	0	0	0	0	2	2	0	0	0
COPE	0	0	0	0	0	0	0	0	0	0	0	0	0	0	0	0	0	0	2	0	0	0
COPG1	2	2	0	2	2	0	0	0	0	0	0	0	0	0	0	0	0	2	0	0	0	0
COPG2	2	2	0	0	0	0	0	0	0	2	0	0	0	0	0	0	0	2	0	0	0	0
COPS2	0	0	0	0	0	0	0	0	2	0	0	0	0	0	0	0	0	0	0	0	0	0
COPS3	2	2	0	0	0	0	0	0	0	0	0	0	0	0	0	0	0	2	0	0	0	0
COPS4	2	2	0	2	2	0	0	0	0	0	0	0	0	0	0	0	0	2	0	0	0	0
COPS7A	0	0	0	2	2	0	0	0	0	0	0	0	0	0	0	0	0	0	0	0	0	0
COPZ1	0	0	0	2	2	0	0	0	0	0	0	0	0	0	0	0	0	0	0	0	0	0
COPZ2	2	2	0	2	2	0	0	0	0	0	0	0	0	0	0	0	0	2	0	0	0	0
COQ10A	2	2	0	0	0	0	0	0	0	0	0	0	0	0	0	0	0	2	0	0	0	0
COQ10B	2	2	0	0	0	0	2	2	2	2	0	0	0	0	2	0	0	2	0	0	0	0
COQ2	2	2	0	0	0	0	0	0	0	0	0	0	0	0	0	0	0	2	0	0	0	0
COQ4	2	2	0	0	0	0	0	0	0	0	0	0	0	0	0	0	0	2	0	0	0	0
COQ5	0	0	0	0	0	0	0	0	0	0	0	0	0	0	0	0	0	0	0	0	0	0
COQ8B	2	2	0	0	0	0	0	0	0	0	0	0	0	0	0	0	0	2	0	0	0	0
COQ9	0	0	0	0	0	0	0	0	0	0	0	0	0	0	0	0	0	0	0	0	0	0
CORO1A	2	2	0	0	0	0	0	0	0	0	0	0	0	0	0	0	0	2	0	0	0	0
CORO1B	2	2	0	0	0	0	0	0	0	0	0	0	0	0	0	0	0	2	0	0	0	0
CORO1C	2	2	0	2	2	0	0	0	0	0	0	0	0	0	0	0	0	2	0	0	0	0
CORO6	0	0	0	2	2	0	0	0	0	0	0	0	0	0	0	0	0	0	0	0	0	0
COTL1	0	0	0	2	2	0	0	0	0	0	0	0	0	0	0	0	0	0	0	0	0	0
COX10	2	2	0	0	0	0	0	0	0	0	0	0	0	0	0	0	0	2	0	0	0	0
COX14	0	0	0	2	2	0	0	0	0	0	0	0	0	0	0	0	0	0	0	0	0	0
COX15	2	2	0	2	2	0	0	0	0	0	0	0	0	0	0	0	0	2	0	0	0	0
COX16	0	0	0	0	0	0	0	0	0	0	0	2	0	0	0	0	0	0	2	0	0	0
COX18	0	0	0	2	2	0	0	0	0	0	0	0	0	0	0	0	0	0	0	0	0	0
COX19	0	0	0	2	2	0	0	0	0	0	0	0	0	0	0	0	0	0	0	0	0	0
COX20	0	0	0	0	0	0	0	0	0	0	0	0	0	0	0	0	0	0	2	0	0	0
COX4I1	0	0	0	2	2	0	0	0	0	0	0	0	0	0	0	0	0	0	0	0	0	0
COX4I2	2	2	0	0	0	0	0	0	0	0	0	0	0	0	0	0	0	2	0	0	0	0
COX5A	2	2	0	0	0	0	0	0	0	0	0	0	0	0	0	0	0	2	0	0	0	0
COX6B1	0	0	0	0	0	0	0	0	0	0	0	0	0	0	0	0	0	0	0	0	0	0
COX6C	0	0	0	0	0	0	1	0	0	0	0	0	0	0	0	0	0	0	0	0	0	0
COX7A2	0	0	0	0	0	0	0	0	0	0	0	0	0	0	0	0	0	0	0	0	0	0
COX7A2L	0	0	0	2	2	0	0	0	0	0	0	0	0	0	0	0	0	0	0	0	0	0
COX7B	0	0	0	0	0	0	0	0	0	0	0	0	0	0	0	0	0	0	0	0	0	0
COX7B2	0	0	0	0	0	0	0	0	2	0	0	0	0	0	0	0	0	0	0	0	0	0
COX8A	0	0	0	2	2	0	0	0	0	0	0	0	0	0	0	0	0	0	0	0	0	0
COX8C	0	0	0	2	2	0	0	0	0	0	0	0	0	0	0	0	0	0	0	0	0	0
CP	0	0	0	0	0	0	0	0	0	0	0	0	0	0	0	0	0	0	0	0	0	0
CPA3	2	2	0	0	0	0	0	0	0	0	0	0	0	0	0	0	0	2	0	0	0	0
CPA6	0	0	0	0	0	0	0	0	0	0	0	0	0	0	0	0	0	0	0	0	0	0
CPB2	2	2	0	0	0	0	0	0	0	0	0	0	0	0	0	0	0	2	0	0	0	0
CPD	2	2	0	0	0	0	0	0	0	0	0	0	0	0	0	0	0	2	2	0	0	0
CPEB1	2	2	0	0	0	0	0	0	0	0	0	0	0	0	0	0	0	2	0	0	0	0
CPEB2	0	0	0	0	0	0	0	0	0	2	0	2	0	2	0	0	0	0	0	0	0	0
CPEB3	0	0	0	0	0	0	0	0	0	0	0	0	0	0	0	0	0	0	0	0	0	0
CPEB4	2	2	0	0	0	0	0	0	0	0	0	0	0	0	0	0	0	2	2	0	0	0
CPED1	2	2	0	0	0	0	0	0	0	0	0	0	0	0	0	0	0	2	0	0	0	0
CPLANE1	2	2	0	2	2	0	0	0	0	0	0	0	0	0	0	0	0	2	0	0	0	0
CPLX2	0	0	0	0	0	0	0	0	0	0	0	0	0	0	0	0	0	0	0	0	0	0
CPN1	2	2	0	2	2	0	0	0	0	0	0	0	0	2	0	0	0	2	0	0	0	0
CPN2	0	0	0	2	2	0	0	0	0	0	0	0	0	0	0	0	0	0	0	0	0	0
CPNE1	2	2	0	2	2	0	0	0	2	0	0	2	0	0	0	0	0	2	2	0	0	0
CPNE2	2	2	0	0	0	0	0	0	0	0	0	0	0	0	0	0	0	2	0	0	0	0
CPNE3	2	2	0	2	2	0	0	0	0	2	0	0	0	0	0	0	0	2	0	0	0	0
CPNE5	2	2	0	2	2	0	0	0	0	0	0	0	0	0	0	0	0	2	0	0	0	0
CPPED1	0	0	0	0	0	0	0	0	0	0	0	0	0	0	0	0	0	0	0	0	0	0
CPS1	0	0	0	2	2	0	0	0	0	0	0	0	0	0	0	0	0	0	0	0	0	0
CPSF1	0	0	0	2	2	0	0	0	0	0	0	0	0	0	0	0	0	0	0	0	0	0
CPSF3	0	0	0	2	2	0	0	0	0	0	0	0	0	0	0	0	0	0	0	0	0	0
CPSF4	2	2	0	0	0	0	0	0	0	0	0	0	0	0	0	0	0	2	0	0	0	0
CPSF6	2	2	0	2	2	0	0	0	2	0	0	0	0	2	0	0	0	2	2	0	0	0
CPSF7	2	2	0	2	2	0	0	0	0	2	0	2	0	0	0	0	0	2	2	0	0	0
CPT1A	2	2	0	2	2	0	0	0	0	0	0	0	0	0	0	0	0	2	0	0	0	0
CPT2	2	2	0	0	0	0	0	0	0	0	0	0	0	0	0	0	0	2	0	0	0	0
CPVL	0	0	0	2	2	0	0	0	0	0	0	0	0	0	0	0	0	0	0	0	0	0
CRABP1	0	0	0	2	2	0	0	0	0	0	0	0	0	0	0	0	0	0	0	0	0	0
CRACR2A	0	0	0	2	2	0	0	0	0	0	0	0	0	0	0	0	0	0	0	0	0	0
CRACR2B	0	0	0	2	2	0	0	0	0	0	0	0	0	0	0	0	0	0	0	0	0	0
CRADD	2	2	0	0	0	0	0	0	0	0	0	0	0	0	0	0	0	2	0	0	0	0
CRAMP1	0	0	0	2	2	0	0	0	0	0	0	0	0	0	0	0	0	0	2	0	0	0
CRB3	0	0	0	2	2	0	0	0	0	0	0	0	0	0	0	0	0	0	0	0	0	0
CRBN	2	2	0	0	0	0	0	0	0	0	0	0	0	0	0	0	0	2	0	0	0	0
CRCP	0	0	0	0	0	0	0	0	0	0	0	0	0	0	0	0	0	0	0	0	0	0
CREB1	0	0	0	0	0	0	0	0	0	0	0	0	0	0	0	0	0	0	0	0	0	0
CREB3	0	0	0	0	0	0	0	0	0	0	0	0	0	0	0	0	0	0	0	0	0	0
CREB3L1	0	0	0	0	0	0	0	0	0	0	0	0	0	0	0	0	0	0	0	0	0	0
CREB3L2	0	0	0	0	0	0	0	0	0	0	0	0	0	0	0	0	0	0	0	0	0	0
CREB3L3	0	0	0	0	0	0	0	0	0	0	0	0	0	0	0	0	0	0	0	0	0	0
CREB3L4	0	0	0	2	2	0	0	0	0	0	0	0	0	0	0	0	0	0	0	0	0	0
CREB5	2	2	0	0	0	0	0	0	0	0	0	0	0	2	0	0	0	2	0	0	0	0
CREBBP	0	0	0	0	0	0	0	0	0	0	0	0	0	0	0	0	0	0	0	0	0	0
CREBL2	2	2	0	0	0	0	0	0	0	0	0	0	0	0	0	0	0	2	0	0	0	0
CREBRF	2	2	0	0	0	0	0	0	0	2	0	0	0	0	0	0	0	2	0	0	0	0
CREBZF	2	2	0	0	0	0	0	0	0	0	0	0	0	0	0	0	0	2	0	0	0	0
CREG1	0	2	0	0	0	0	2	2	2	2	0	0	0	0	2	0	0	0	0	0	0	0
CRELD2	0	0	0	2	2	0	0	0	0	0	0	0	0	0	0	0	0	0	0	0	0	0
CRHR1	2	2	0	0	0	0	0	0	0	0	0	0	0	0	0	0	0	2	0	0	0	0
CRIM1	2	2	0	0	0	0	0	0	0	0	0	2	0	0	0	0	0	2	0	0	0	0
CRIP3	2	2	0	0	0	0	0	0	0	0	0	0	0	0	0	0	0	2	0	0	0	0
CRIPT	0	0	0	2	2	0	0	0	0	0	0	0	0	0	0	0	0	0	0	0	0	0
CRISPLD2	0	0	0	2	2	0	0	0	0	0	0	0	0	0	0	0	0	0	0	0	0	0
CRK	2	2	0	2	2	0	0	0	0	2	0	2	0	0	0	0	0	2	2	0	0	0
CRKL	0	0	0	2	2	0	0	0	0	0	0	0	0	0	0	0	0	0	2	0	0	0
CRLF1	2	2	0	2	2	0	0	0	0	0	0	0	0	0	0	0	0	2	0	0	0	0
CRLF2	0	0	0	0	0	0	0	0	0	0	0	0	0	0	0	0	0	0	0	0	0	0
CRLF3	2	2	0	0	0	0	0	0	0	0	0	0	0	0	0	0	0	2	0	0	0	0
CRLS1	0	0	0	0	0	0	0	0	0	0	0	0	0	0	0	0	0	0	0	0	0	0
CRNKL1	0	0	0	0	0	0	0	0	0	0	0	0	0	0	0	0	0	0	0	0	0	0
CROT	0	0	0	0	0	0	0	0	0	0	0	0	0	0	0	0	0	0	0	0	0	0
CRPPA	0	0	0	0	0	0	0	0	0	0	0	0	0	2	0	0	0	0	0	0	0	0
CRTAC1	2	2	0	0	0	0	0	0	0	0	0	0	0	0	0	0	0	2	0	0	0	0
CRTC1	0	0	0	0	0	0	0	0	0	0	0	0	0	0	0	0	0	0	0	0	0	0
CRTC2	0	0	0	2	2	0	0	0	0	0	0	0	0	0	0	0	0	0	0	0	0	0
CRTC3	0	0	0	0	0	0	0	0	0	0	0	0	0	0	0	0	0	0	0	0	0	0
CRY1	2	2	0	0	0	0	0	0	0	0	0	0	0	0	0	0	0	2	0	0	0	0
CRY2	0	0	0	0	0	0	0	0	0	0	0	0	0	0	0	0	0	0	0	0	0	0
CRYAA2 CRYAA	2	2	0	0	0	0	0	0	0	0	0	0	0	0	0	0	0	2	0	0	0	0
CRYAB	0	0	0	2	2	0	0	0	0	0	0	0	0	0	0	0	0	0	0	0	0	0
CRYBA1	2	2	0	2	2	0	0	0	0	0	0	0	0	0	0	0	0	2	0	0	0	0
CRYBB2	0	0	0	2	2	0	0	0	0	0	0	0	0	0	0	0	0	0	0	0	0	0
CRYBB3	0	0	0	2	2	0	0	0	0	0	0	0	0	0	0	0	0	0	0	0	0	0
CRYBG1	0	0	0	0	0	0	0	0	0	0	0	0	0	0	0	0	0	0	2	0	0	0
CRYBG2	0	0	0	2	2	0	0	0	0	0	0	0	0	0	0	0	0	0	0	0	0	0
CRYL1	2	2	0	0	0	0	0	0	0	0	0	0	0	0	0	0	0	2	0	0	0	0
CRYZL1	2	2	0	2	2	0	0	0	0	0	0	0	0	0	0	0	0	2	0	0	0	0
CS	2	2	0	2	2	0	0	0	0	0	0	0	0	0	0	0	0	2	0	0	0	0
CSAD	2	2	0	2	2	0	0	0	0	0	0	0	0	0	0	0	0	2	0	0	0	0
CSDC2	0	0	0	2	2	0	0	0	0	0	0	0	0	0	0	0	0	0	0	0	0	0
CSDE1	2	2	0	2	2	0	2	2	2	2	0	2	0	2	2	0	0	2	2	0	0	0
CSE1L	0	0	0	2	2	0	0	0	0	0	0	2	0	2	0	0	0	0	0	0	0	0
CSF1	0	0	0	2	2	0	0	0	0	2	0	0	0	0	0	0	0	0	0	0	0	0
CSF1R	0	0	0	0	0	0	0	0	0	1	0	0	0	0	0	0	0	0	0	0	0	0
CSF2	2	2	0	0	0	0	0	0	0	0	0	0	0	0	0	0	0	2	0	0	0	0
CSF2RA	2	2	0	0	0	0	0	0	0	0	0	0	0	0	0	0	0	2	0	0	0	0
CSF2RB	2	2	0	0	0	0	0	0	0	0	0	0	0	0	0	0	0	2	0	0	0	0
CSF3	0	0	0	0	0	0	0	0	0	0	0	0	0	0	0	0	0	0	0	0	0	0
CSF3R	0	0	0	0	0	0	0	0	0	0	0	0	0	0	0	0	0	0	0	0	0	0
CSGALNACT1	2	2	0	0	0	0	0	0	0	0	0	0	0	0	0	0	0	2	0	0	0	0
CSGALNACT2	2	2	0	0	0	0	0	0	0	0	0	0	0	0	0	0	0	2	0	0	0	0
CSHL1	0	0	0	2	2	0	0	0	0	0	0	0	0	0	0	0	0	0	0	0	0	0
CSK	0	0	0	2	2	0	0	0	0	0	0	0	0	2	0	0	0	0	0	0	0	0
CSMD1	0	0	0	0	0	0	0	0	0	2	0	2	0	2	0	0	0	0	0	0	0	0
CSMD3	0	0	0	0	0	0	0	0	0	0	0	0	0	0	1	0	0	0	0	0	0	0
CSNK1A1	2	2	0	2	2	0	0	0	2	2	0	2	0	2	0	0	0	2	2	0	0	0
CSNK1D	2	2	0	2	2	0	0	0	2	0	0	2	0	0	0	0	0	2	2	0	0	0
CSNK1G1	2	2	0	2	2	0	0	0	0	0	0	0	0	0	0	0	0	2	2	0	0	0
CSNK1G2	0	0	0	2	2	0	0	0	0	0	0	0	0	0	0	0	0	0	0	0	0	0
CSNK1G3	0	0	0	2	2	0	0	0	0	2	0	2	0	0	0	0	0	0	2	0	0	0
CSNK2A1	2	2	0	2	2	0	0	0	2	2	0	0	0	0	0	0	0	2	2	0	0	0
CSNK2A2	0	0	0	2	2	0	0	0	0	2	0	0	0	2	0	0	0	0	2	0	0	0
CSNK2B	0	0	0	2	2	0	0	0	0	0	0	0	0	0	0	0	0	0	0	0	0	0
CSPG4	2	2	0	0	0	0	0	0	0	0	0	0	0	0	0	0	0	2	0	0	0	0
CSPP1	2	2	0	2	2	0	0	0	0	0	0	0	0	0	0	0	0	2	2	0	0	0
CSRNP1	0	0	0	0	0	0	0	0	0	0	0	0	0	0	0	0	0	0	2	0	0	0
CSRNP2	2	2	0	0	0	0	0	0	0	0	0	0	0	0	0	0	0	2	0	0	0	0
CSRP3	2	2	0	0	0	0	0	0	0	0	0	0	0	0	0	0	0	2	0	0	0	0
CST3	2	2	0	0	0	0	0	0	0	0	0	0	0	0	0	0	0	2	0	0	0	0
CST6	2	2	0	0	0	0	0	0	0	0	0	0	0	0	0	0	0	2	0	0	0	0
CSTB	0	0	0	2	2	0	0	0	0	0	0	0	0	0	0	0	0	0	0	0	0	0
CSTF2T	0	0	0	0	0	0	0	0	0	0	0	0	0	0	0	0	0	0	2	0	0	0
CSTF3	2	2	0	2	2	0	0	0	2	2	0	2	0	0	0	0	0	2	2	0	0	0
CTBP1	0	0	0	2	2	0	0	0	0	0	0	0	0	0	0	0	0	0	0	0	0	0
CTBP2	2	2	0	2	2	0	0	0	2	2	0	2	0	2	0	0	0	2	2	0	0	0
CTC1	2	2	0	0	0	0	0	0	0	0	0	0	0	0	0	0	0	2	0	0	0	0
CTCF	0	0	0	0	0	0	1	0	1	0	0	0	0	0	0	0	0	0	0	0	0	0
CTDP1	2	2	0	0	0	0	0	0	2	0	0	0	0	0	0	0	0	2	0	0	0	0
CTDSP2	0	0	0	2	2	0	0	0	0	0	0	0	0	0	0	0	0	0	0	0	0	0
CTDSPL	0	2	0	0	0	0	2	2	2	2	0	0	0	2	2	0	0	0	2	0	0	0
CTDSPL2	0	0	0	2	2	0	0	0	0	0	0	2	0	0	0	0	0	0	2	0	0	0
CTH	0	0	0	2	2	0	0	0	0	0	0	0	0	0	0	0	0	0	0	0	0	0
CTIF	2	2	0	0	0	0	0	0	0	2	0	0	0	0	0	0	0	2	0	0	0	0
CTLA4	2	2	0	0	0	0	0	0	0	0	0	0	0	0	0	0	0	2	0	0	0	0
CTNNA1	2	2	0	2	2	0	0	0	2	2	0	2	0	2	0	0	0	2	2	2	2	0
CTNNA2	0	0	0	0	0	0	0	0	0	0	0	1	0	0	0	0	0	0	0	0	0	0
CTNNA3	0	0	0	0	0	0	0	0	0	2	0	0	0	0	0	0	0	0	0	0	0	0
CTNNB1	0	0	0	1	1	0	0	0	0	0	0	0	0	0	1	0	0	0	0	0	0	0
CTNNBIP1	2	2	0	2	2	0	0	0	0	0	0	0	0	0	0	0	0	2	0	0	0	0
CTNNBL1	2	2	0	0	0	0	0	0	0	0	0	0	0	0	0	0	0	2	0	0	0	0
CTNND1	0	0	0	0	1	0	0	0	0	0	0	0	0	0	0	0	0	0	0	0	0	0
CTNND2	0	0	0	0	0	0	0	0	0	0	0	0	0	0	0	0	0	0	0	0	0	0
CTPS1	2	2	0	2	2	0	0	0	0	0	0	0	0	0	0	0	0	2	0	0	0	0
CTPS2	0	0	0	2	2	0	0	0	0	0	0	0	0	0	0	0	0	0	0	0	0	0
CTR9	2	2	0	2	2	0	0	0	0	0	0	0	0	0	0	0	0	2	2	0	0	0
CTRL	0	0	0	2	2	0	0	0	0	0	0	0	0	0	0	0	0	0	0	0	0	0
CTSB	0	0	0	2	2	0	0	0	0	0	0	0	0	0	0	0	0	0	0	0	0	0
CTSC	2	2	0	0	0	0	0	0	0	0	0	0	0	0	0	0	0	2	0	0	0	0
CTSD	2	2	0	2	2	0	0	0	0	0	0	0	0	0	0	0	0	2	0	0	0	0
CTSF	2	2	0	2	2	0	0	0	0	0	0	0	0	0	0	0	0	2	0	0	0	0
CTSH	2	2	0	0	0	0	0	0	0	0	0	0	0	0	0	0	0	2	0	0	0	0
CTSK	2	2	0	0	0	0	0	0	0	2	0	0	0	0	0	0	0	2	0	0	0	0
CTSS	2	2	0	0	0	0	0	0	0	0	0	0	0	0	0	0	0	2	0	0	0	0
CTSV	0	0	0	0	0	0	0	0	0	0	0	0	0	0	0	0	0	0	0	0	0	0
CTSW	2	2	0	0	0	0	0	0	0	0	0	0	0	0	0	0	0	2	0	0	0	0
CTTN	0	0	0	2	2	0	0	0	0	0	0	0	0	0	0	0	0	0	0	0	0	0
CTTNBP2	0	0	0	2	2	0	0	0	0	2	0	0	0	0	0	0	0	0	0	0	0	0
CTTNBP2NL	0	0	0	2	2	0	0	0	0	2	0	0	0	0	0	0	0	0	0	0	0	0
CTXN1	0	0	0	2	2	0	0	0	0	0	0	0	0	0	0	0	0	0	0	0	0	0
CUBN	2	2	0	0	0	0	0	0	0	0	0	0	0	0	0	0	0	2	0	0	0	0
CUEDC1	2	2	0	2	2	0	0	0	0	2	0	0	0	0	0	0	0	2	0	0	0	0
CUL1	2	2	0	2	2	0	0	0	0	2	0	2	0	2	0	0	0	2	2	0	0	0
CUL2	2	2	0	0	0	0	0	0	0	2	0	0	0	0	0	0	0	2	0	0	0	0
CUL3	0	0	0	0	0	0	0	0	0	0	0	0	0	0	0	0	0	0	0	0	0	0
CUL4A	2	2	0	2	2	0	0	0	0	0	0	0	0	0	0	0	0	2	2	0	0	0
[truncated: 7,695 more rows]
