# Supplementary material for: Clinically actionable cancer somatic variants (CACSV): a tumor interpreted dataset for analytical workflows
Source: BMC Med Genomics. 2022 Apr 25;15:95. doi: 10.1186/s12920-022-01235-7 (PMC9036759; doi:10.1186/s12920-022-01235-7)
Supplement: Supplementary file 2 — Additional file 2: Table S2. List of unspecified genetic variants in the NCCN guidelines that were experimentally validated, curated by gene-specific database, or predicted as deleterious by two somatic variant predictors (intOgen & CScape). [file 12920_2022_1235_MOESM2_ESM.xlsx]

## Sheet: Sheet1
gene	AAmut variant	marker_type	associated_treatment	response	tumor_type	Comment	Panel	fathmm-MKL_Cscore
PIK3CA	PIK3CA:ENST00000263967:c.3129G>T	therapeutic	Fulvestrant and alpelisib	sensitive	breast;	NCCN category 1, however special attention should be paid to the hot_spots regions (included in exon7,9 & 20)		0.893118
PIK3CA	PIK3CA:ENST00000263967:c.1633G>C	therapeutic	Fulvestrant and alpelisib	sensitive	breast;	NCCN category 1, however special attention should be paid to the hot_spots regions (included in exon7,9 & 20)		0.94915
PIK3CA	PIK3CA:ENST00000263967:c.1633G>A	therapeutic	Fulvestrant and alpelisib	sensitive	breast;	NCCN category 1, however special attention should be paid to the hot_spots regions (included in exon7,9 & 20)		0.95998
PIK3CA	PIK3CA:ENST00000263967:c.1624G>A	therapeutic	Fulvestrant and alpelisib	sensitive	breast;	NCCN category 1, however special attention should be paid to the hot_spots regions (included in exon7,9 & 20)		0.958854
PIK3CA	PIK3CA:ENST00000263967:c.1357G>C	therapeutic	Fulvestrant and alpelisib	sensitive	breast;	NCCN category 1, however special attention should be paid to the hot_spots regions (included in exon7,9 & 20)		0.956013
PIK3CA	PIK3CA:ENST00000263967:c.1352G>T	therapeutic	Fulvestrant and alpelisib	sensitive	breast;	NCCN category 1, however special attention should be paid to the hot_spots regions (included in exon7,9 & 20)		0.937331
PIK3CA	PIK3CA:ENST00000263967:c.1249G>A	therapeutic	Fulvestrant and alpelisib	sensitive	breast;	NCCN category 1, however special attention should be paid to the hot_spots regions (included in exon7,9 & 20)		0.955712
PIK3CA	PIK3CA:ENST00000263967:c.1093G>A	therapeutic	Fulvestrant and alpelisib	sensitive	breast;	NCCN category 1, however special attention should be paid to the hot_spots regions (included in exon7,9 & 20)		0.947437
PIK3CA	PIK3CA:ENST00000263967:c.3129G>A	therapeutic	Fulvestrant and alpelisib	sensitive	breast;	NCCN category 1, however special attention should be paid to the hot_spots regions (included in exon7,9 & 20)		0.899216
PIK3CA	PIK3CA:ENST00000263967:c.1637A>G	therapeutic	Fulvestrant and alpelisib	sensitive	breast;	NCCN category 1, however special attention should be paid to the hot_spots regions (included in exon7,9 & 20)		0.913286
PIK3CA	PIK3CA:ENST00000263967:c.1637A>C	therapeutic	Fulvestrant and alpelisib	sensitive	breast;	NCCN category 1, however special attention should be paid to the hot_spots regions (included in exon7,9 & 20)		0.919552
PIK3CA	PIK3CA:ENST00000263967:c.1636C>G	therapeutic	Fulvestrant and alpelisib	sensitive	breast;	NCCN category 1, however special attention should be paid to the hot_spots regions (included in exon7,9 & 20)		0.945284
PIK3CA	PIK3CA:ENST00000263967:c.1636C>A	therapeutic	Fulvestrant and alpelisib	sensitive	breast;	NCCN category 1, however special attention should be paid to the hot_spots regions (included in exon7,9 & 20)		0.948839
PIK3CA	PIK3CA:ENST00000263967:c.1634A>G	therapeutic	Fulvestrant and alpelisib	sensitive	breast;	NCCN category 1, however special attention should be paid to the hot_spots regions (included in exon7,9 & 20)		0.960085
PIK3CA	PIK3CA:ENST00000263967:c.1634A>C	therapeutic	Fulvestrant and alpelisib	sensitive	breast;	NCCN category 1, however special attention should be paid to the hot_spots regions (included in exon7,9 & 20)		0.929104
PIK3CA	PIK3CA:ENST00000263967:c.1624G>C	therapeutic	Fulvestrant and alpelisib	sensitive	breast;	NCCN category 1, however special attention should be paid to the hot_spots regions (included in exon7,9 & 20)		0.947736
PIK3CA	PIK3CA:ENST00000263967:c.1357G>A	therapeutic	Fulvestrant and alpelisib	sensitive	breast;	NCCN category 1, however special attention should be paid to the hot_spots regions (included in exon7,9 & 20)		0.966176
PIK3CA	PIK3CA:ENST00000263967:c.1258T>C	therapeutic	Fulvestrant and alpelisib	sensitive	breast;	NCCN category 1, however special attention should be paid to the hot_spots regions (included in exon7,9 & 20)		0.916819
PIK3CA	PIK3CA:ENST00000263967:c.353G>A	therapeutic	Fulvestrant and alpelisib	sensitive	breast;	NCCN category 1, however special attention should be paid to the hot_spots regions (included in exon7,9 & 20)		0.895712
PIK3CA	PIK3CA:ENST00000263967:c.263G>A	therapeutic	Fulvestrant and alpelisib	sensitive	breast;	NCCN category 1, however special attention should be paid to the hot_spots regions (included in exon7,9 & 20)		0.947755
PIK3CA	PIK3CA:ENST00000263967:c.3109G>A	therapeutic	Fulvestrant and alpelisib	sensitive	breast;	NCCN category 1, however special attention should be paid to the hot_spots regions (included in exon7,9 & 20)		0.905629
PIK3CA	PIK3CA:ENST00000263967:c.3019G>C	therapeutic	Fulvestrant and alpelisib	sensitive	breast;	NCCN category 1, however special attention should be paid to the hot_spots regions (included in exon7,9 & 20)		0.896338
PIK3CA	PIK3CA:ENST00000263967:c.3012G>A	therapeutic	Fulvestrant and alpelisib	sensitive	breast;	NCCN category 1, however special attention should be paid to the hot_spots regions (included in exon7,9 & 20)		0.947641
PIK3CA	PIK3CA:ENST00000263967:c.2702G>T	therapeutic	Fulvestrant and alpelisib	sensitive	breast;	NCCN category 1, however special attention should be paid to the hot_spots regions (included in exon7,9 & 20)		0.942786
PIK3CA	PIK3CA:ENST00000263967:c.2176G>A	therapeutic	Fulvestrant and alpelisib	sensitive	breast;	NCCN category 1, however special attention should be paid to the hot_spots regions (included in exon7,9 & 20)		0.957969
PIK3CA	PIK3CA:ENST00000263967:c.1840T>A	therapeutic	Fulvestrant and alpelisib	sensitive	breast;	NCCN category 1, however special attention should be paid to the hot_spots regions (included in exon7,9 & 20)		0.8901
PIK3CA	PIK3CA:ENST00000263967:c.1625A>T	therapeutic	Fulvestrant and alpelisib	sensitive	breast;	NCCN category 1, however special attention should be paid to the hot_spots regions (included in exon7,9 & 20)		0.927675
PIK3CA	PIK3CA:ENST00000263967:c.1625A>G	therapeutic	Fulvestrant and alpelisib	sensitive	breast;	NCCN category 1, however special attention should be paid to the hot_spots regions (included in exon7,9 & 20)		0.951581
PIK3CA	PIK3CA:ENST00000263967:c.1345C>A	therapeutic	Fulvestrant and alpelisib	sensitive	breast;	NCCN category 1, however special attention should be paid to the hot_spots regions (included in exon7,9 & 20)		0.926922
PIK3CA	PIK3CA:ENST00000263967:c.1094A>T	therapeutic	Fulvestrant and alpelisib	sensitive	breast;	NCCN category 1, however special attention should be paid to the hot_spots regions (included in exon7,9 & 20)		0.90763
PIK3CA	PIK3CA:ENST00000263967:c.1049A>G	therapeutic	Fulvestrant and alpelisib	sensitive	breast;	NCCN category 1, however special attention should be paid to the hot_spots regions (included in exon7,9 & 20)		0.951361
PIK3CA	PIK3CA:ENST00000263967:c.1030G>A	therapeutic	Fulvestrant and alpelisib	sensitive	breast;	NCCN category 1, however special attention should be paid to the hot_spots regions (included in exon7,9 & 20)		0.896724
PIK3CA	PIK3CA:ENST00000263967:c.323G>A	therapeutic	Fulvestrant and alpelisib	sensitive	breast;	NCCN category 1, however special attention should be paid to the hot_spots regions (included in exon7,9 & 20)		0.929086
PIK3CA	PIK3CA:ENST00000263967:c.311C>T	therapeutic	Fulvestrant and alpelisib	sensitive	breast;	NCCN category 1, however special attention should be paid to the hot_spots regions (included in exon7,9 & 20)		0.895663
PIK3CA	PIK3CA:ENST00000263967:c.311C>G	therapeutic	Fulvestrant and alpelisib	sensitive	breast;	NCCN category 1, however special attention should be paid to the hot_spots regions (included in exon7,9 & 20)		0.896622
PIK3CA	PIK3CA:ENST00000263967:c.241G>A	therapeutic	Fulvestrant and alpelisib	sensitive	breast;	NCCN category 1, however special attention should be paid to the hot_spots regions (included in exon7,9 & 20)		0.897375
PIK3CA	PIK3CA:ENST00000263967:c.2594G>A	therapeutic	Fulvestrant and alpelisib	sensitive	breast;	NCCN category 1, however special attention should be paid to the hot_spots regions (included in exon7,9 & 20)		0.915482
PIK3CA	PIK3CA:ENST00000263967:c.1031T>G	therapeutic	Fulvestrant and alpelisib	sensitive	breast;	NCCN category 1, however special attention should be paid to the hot_spots regions (included in exon7,9 & 20)		0.956478
PIK3CA	PIK3CA:ENST00000263967:c.316G>C	therapeutic	Fulvestrant and alpelisib	sensitive	breast;	NCCN category 1, however special attention should be paid to the hot_spots regions (included in exon7,9 & 20)		0.895462
PIK3CA	PIK3CA:ENST00000263967:c.1412C>T	therapeutic	Fulvestrant and alpelisib	sensitive	breast;	NCCN category 1, however special attention should be paid to the hot_spots regions (included in exon7,9 & 20)		0.902302
PIK3CA	PIK3CA:ENST00000263967:c.332A>G	therapeutic	Fulvestrant and alpelisib	sensitive	breast;	NCCN category 1, however special attention should be paid to the hot_spots regions (included in exon7,9 & 20)		0.934345
PIK3CA	PIK3CA:ENST00000263967:c.308A>G	therapeutic	Fulvestrant and alpelisib	sensitive	breast;	NCCN category 1, however special attention should be paid to the hot_spots regions (included in exon7,9 & 20)		0.949308
PIK3CA	PIK3CA:ENST00000263967:c.1810T>C	therapeutic	Fulvestrant and alpelisib	sensitive	breast;	NCCN category 1, however special attention should be paid to the hot_spots regions (included in exon7,9 & 20)		0.909025
PIK3CA	PIK3CA:ENST00000263967:c.1351G>A	therapeutic	Fulvestrant and alpelisib	sensitive	breast;	NCCN category 1, however special attention should be paid to the hot_spots regions (included in exon7,9 & 20)		0.910059
PIK3CA	PIK3CA:ENST00000263967:c.1088G>C	therapeutic	Fulvestrant and alpelisib	sensitive	breast;	NCCN category 1, however special attention should be paid to the hot_spots regions (included in exon7,9 & 20)		0.920707
PIK3CA	PIK3CA:ENST00000263967:c.3013A>G	therapeutic	Fulvestrant and alpelisib	sensitive	breast;	NCCN category 1, however special attention should be paid to the hot_spots regions (included in exon7,9 & 20)		0.948426
PIK3CA	PIK3CA:ENST00000263967:c.1048G>A	therapeutic	Fulvestrant and alpelisib	sensitive	breast;	NCCN category 1, however special attention should be paid to the hot_spots regions (included in exon7,9 & 20)		0.942501
PIK3CA	PIK3CA:ENST00000263967:c.317G>T	therapeutic	Fulvestrant and alpelisib	sensitive	breast;	NCCN category 1, however special attention should be paid to the hot_spots regions (included in exon7,9 & 20)		0.91786
PIK3CA	PIK3CA:ENST00000263967:c.1612G>A	therapeutic	Fulvestrant and alpelisib	sensitive	breast;	NCCN category 1, however special attention should be paid to the hot_spots regions (included in exon7,9 & 20)		0.951467
PIK3CA	PIK3CA:ENST00000263967:c.323G>T	therapeutic	Fulvestrant and alpelisib	sensitive	breast;	NCCN category 1, however special attention should be paid to the hot_spots regions (included in exon7,9 & 20)		0.947521
PIK3CA	PIK3CA:ENST00000263967:c.278G>A	therapeutic	Fulvestrant and alpelisib	sensitive	breast;	NCCN category 1, however special attention should be paid to the hot_spots regions (included in exon7,9 & 20)		0.919119
PIK3CA	PIK3CA:ENST00000263967:c.3129G>C	therapeutic	Fulvestrant and alpelisib	sensitive	breast;	NCCN category 1, however special attention should be paid to the hot_spots regions (included in exon7,9 & 20)		0.891161
PIK3CA	PIK3CA:ENST00000263967:c.277C>T	therapeutic	Fulvestrant and alpelisib	sensitive	breast;	NCCN category 1, however special attention should be paid to the hot_spots regions (included in exon7,9 & 20)		0.920207
PIK3CA	PIK3CA:ENST00000263967:c.3012G>T	therapeutic	Fulvestrant and alpelisib	sensitive	breast;	NCCN category 1, however special attention should be paid to the hot_spots regions (included in exon7,9 & 20)		0.944292
PIK3CA	PIK3CA:ENST00000263967:c.2975G>C	therapeutic	Fulvestrant and alpelisib	sensitive	breast;	NCCN category 1, however special attention should be paid to the hot_spots regions (included in exon7,9 & 20)		0.97481
PIK3CA	PIK3CA:ENST00000263967:c.2597T>G	therapeutic	Fulvestrant and alpelisib	sensitive	breast;	NCCN category 1, however special attention should be paid to the hot_spots regions (included in exon7,9 & 20)		0.908214
PIK3CA	PIK3CA:ENST00000263967:c.1625A>C	therapeutic	Fulvestrant and alpelisib	sensitive	breast;	NCCN category 1, however special attention should be paid to the hot_spots regions (included in exon7,9 & 20)		0.935163
BRAF	V600E	prognostic;therapeutic	BRAF inhibitors (e.g. vemurafenib)	uncertain	cns;		BRAF V600E tumors show a much greater range of outcomes and need to be considered in context with other mutations and clinicopathologic findings (eg, CDKN2A/B deletion). BRAF V600E tumors may respond to BRAF inhibitors such as vemurafenib, but comprehensive clinical trials are still ongoing.
H3F3A	G34	diagnostic;prognostic		NA	cns;		diagnostic:It can be considered solid evidence of an infiltrative glioma, which is often helpful in small biopsies of midline lesions that may not be fully diagnostic with light microscopy or do not fully resemble infiltrative gliomas;prognostic:G34 mutation does not appear to have any prognostic significance once the diagnosis of a glioblastoma has been established
H3F3A	H3K27M	diagnostic;prognostic		NA	cns;		diagnostic:It can be considered solid evidence of an infiltrative glioma, which is often helpful in small biopsies of midline lesions that may not be fully diagnostic with light microscopy or do not fully resemble infiltrative gliomas;prognostic:K27M gliomas typically do not have MGMT promoter methylation, and the mutation is an adverse prognostic marker in children and adults
IDH1	IDH1:ENST00000415913:c.394C>G	diagnostic;prognostic		NA	cns;		diagnostic:1)IDH mutations define WHO grade II and III astrocytomas and oligodendrogliomas, and the secondary grade IV glioblastomas into which astrocytomas often evolve. Their presence distinguishes lower_grade gliomas from primary glioblastomas, which are IDH_wild type. Detection of these mutations in a specimen that is otherwise equivocal for tumor may also be regarded as evidence that a diffu…	0.962673
IDH1	IDH1:ENST00000415913:c.704A>G	diagnostic;prognostic		NA	cns;		diagnostic:1)IDH mutations define WHO grade II and III astrocytomas and oligodendrogliomas, and the secondary grade IV glioblastomas into which astrocytomas often evolve. Their presence distinguishes lower_grade gliomas from primary glioblastomas, which are IDH_wild type. Detection of these mutations in a specimen that is otherwise equivocal for tumor may also be regarded as evidence that a diffu…	0.928758
IDH1	IDH1:ENST00000415913:c.629G>A	diagnostic;prognostic		NA	cns;		diagnostic:1)IDH mutations define WHO grade II and III astrocytomas and oligodendrogliomas, and the secondary grade IV glioblastomas into which astrocytomas often evolve. Their presence distinguishes lower_grade gliomas from primary glioblastomas, which are IDH_wild type. Detection of these mutations in a specimen that is otherwise equivocal for tumor may also be regarded as evidence that a diffu…	0.904912
IDH1	IDH1:ENST00000415913:c.1109G>A	diagnostic;prognostic		NA	cns;		diagnostic:1)IDH mutations define WHO grade II and III astrocytomas and oligodendrogliomas, and the secondary grade IV glioblastomas into which astrocytomas often evolve. Their presence distinguishes lower_grade gliomas from primary glioblastomas, which are IDH_wild type. Detection of these mutations in a specimen that is otherwise equivocal for tumor may also be regarded as evidence that a diffu…	0.897007
IDH1	IDH1:ENST00000415913:c.395G>T	diagnostic;prognostic		NA	cns;		diagnostic:1)IDH mutations define WHO grade II and III astrocytomas and oligodendrogliomas, and the secondary grade IV glioblastomas into which astrocytomas often evolve. Their presence distinguishes lower_grade gliomas from primary glioblastomas, which are IDH_wild type. Detection of these mutations in a specimen that is otherwise equivocal for tumor may also be regarded as evidence that a diffu…	0.940233
IDH1	IDH1:ENST00000415913:c.22G>A	diagnostic;prognostic		NA	cns;		diagnostic:1)IDH mutations define WHO grade II and III astrocytomas and oligodendrogliomas, and the secondary grade IV glioblastomas into which astrocytomas often evolve. Their presence distinguishes lower_grade gliomas from primary glioblastomas, which are IDH_wild type. Detection of these mutations in a specimen that is otherwise equivocal for tumor may also be regarded as evidence that a diffu…	0.911816
IDH1	IDH1:ENST00000415913:c.97C>T	diagnostic;prognostic		NA	cns;		diagnostic:1)IDH mutations define WHO grade II and III astrocytomas and oligodendrogliomas, and the secondary grade IV glioblastomas into which astrocytomas often evolve. Their presence distinguishes lower_grade gliomas from primary glioblastomas, which are IDH_wild type. Detection of these mutations in a specimen that is otherwise equivocal for tumor may also be regarded as evidence that a diffu…	0.932471
IDH1	IDH1:ENST00000415913:c.145C>T	diagnostic;prognostic		NA	cns;		diagnostic:1)IDH mutations define WHO grade II and III astrocytomas and oligodendrogliomas, and the secondary grade IV glioblastomas into which astrocytomas often evolve. Their presence distinguishes lower_grade gliomas from primary glioblastomas, which are IDH_wild type. Detection of these mutations in a specimen that is otherwise equivocal for tumor may also be regarded as evidence that a diffu…	0.957019
IDH1	IDH1:ENST00000415913:c.1135T>G	diagnostic;prognostic		NA	cns;		diagnostic:1)IDH mutations define WHO grade II and III astrocytomas and oligodendrogliomas, and the secondary grade IV glioblastomas into which astrocytomas often evolve. Their presence distinguishes lower_grade gliomas from primary glioblastomas, which are IDH_wild type. Detection of these mutations in a specimen that is otherwise equivocal for tumor may also be regarded as evidence that a diffu…	0.931035
IDH1	IDH1:ENST00000415913:c.326G>A	diagnostic;prognostic		NA	cns;		diagnostic:1)IDH mutations define WHO grade II and III astrocytomas and oligodendrogliomas, and the secondary grade IV glioblastomas into which astrocytomas often evolve. Their presence distinguishes lower_grade gliomas from primary glioblastomas, which are IDH_wild type. Detection of these mutations in a specimen that is otherwise equivocal for tumor may also be regarded as evidence that a diffu…	0.965414
IDH1	IDH1:ENST00000415913:c.1138A>T	diagnostic;prognostic		NA	cns;		diagnostic:1)IDH mutations define WHO grade II and III astrocytomas and oligodendrogliomas, and the secondary grade IV glioblastomas into which astrocytomas often evolve. Their presence distinguishes lower_grade gliomas from primary glioblastomas, which are IDH_wild type. Detection of these mutations in a specimen that is otherwise equivocal for tumor may also be regarded as evidence that a diffu…	0.909189
IDH1	IDH1:ENST00000345146:c.395G>A	diagnostic;prognostic		NA	cns;		diagnostic:1)IDH mutations define WHO grade II and III astrocytomas and oligodendrogliomas, and the secondary grade IV glioblastomas into which astrocytomas often evolve. Their presence distinguishes lower_grade gliomas from primary glioblastomas, which are IDH_wild type. Detection of these mutations in a specimen that is otherwise equivocal for tumor may also be regarded as evidence that a diffu…	0.92638
IDH1	IDH1:ENST00000345146:c.394C>T	diagnostic;prognostic		NA	cns;		diagnostic:1)IDH mutations define WHO grade II and III astrocytomas and oligodendrogliomas, and the secondary grade IV glioblastomas into which astrocytomas often evolve. Their presence distinguishes lower_grade gliomas from primary glioblastomas, which are IDH_wild type. Detection of these mutations in a specimen that is otherwise equivocal for tumor may also be regarded as evidence that a diffu…	0.961719
IDH1	IDH1:ENST00000345146:c.395G>T	diagnostic;prognostic		NA	cns;		diagnostic:1)IDH mutations define WHO grade II and III astrocytomas and oligodendrogliomas, and the secondary grade IV glioblastomas into which astrocytomas often evolve. Their presence distinguishes lower_grade gliomas from primary glioblastomas, which are IDH_wild type. Detection of these mutations in a specimen that is otherwise equivocal for tumor may also be regarded as evidence that a diffu…	0.940233
IDH1	IDH1:ENST00000345146:c.394C>A	diagnostic;prognostic		NA	cns;		diagnostic:1)IDH mutations define WHO grade II and III astrocytomas and oligodendrogliomas, and the secondary grade IV glioblastomas into which astrocytomas often evolve. Their presence distinguishes lower_grade gliomas from primary glioblastomas, which are IDH_wild type. Detection of these mutations in a specimen that is otherwise equivocal for tumor may also be regarded as evidence that a diffu…	0.936364
IDH1	IDH1:ENST00000345146:c.394C>G	diagnostic;prognostic		NA	cns;		diagnostic:1)IDH mutations define WHO grade II and III astrocytomas and oligodendrogliomas, and the secondary grade IV glioblastomas into which astrocytomas often evolve. Their presence distinguishes lower_grade gliomas from primary glioblastomas, which are IDH_wild type. Detection of these mutations in a specimen that is otherwise equivocal for tumor may also be regarded as evidence that a diffu…	0.962673
IDH1	IDH1:ENST00000345146:c.577G>T	diagnostic;prognostic		NA	cns;		diagnostic:1)IDH mutations define WHO grade II and III astrocytomas and oligodendrogliomas, and the secondary grade IV glioblastomas into which astrocytomas often evolve. Their presence distinguishes lower_grade gliomas from primary glioblastomas, which are IDH_wild type. Detection of these mutations in a specimen that is otherwise equivocal for tumor may also be regarded as evidence that a diffu…	0.920152
IDH1	IDH1:ENST00000345146:c.209G>A	diagnostic;prognostic		NA	cns;		diagnostic:1)IDH mutations define WHO grade II and III astrocytomas and oligodendrogliomas, and the secondary grade IV glioblastomas into which astrocytomas often evolve. Their presence distinguishes lower_grade gliomas from primary glioblastomas, which are IDH_wild type. Detection of these mutations in a specimen that is otherwise equivocal for tumor may also be regarded as evidence that a diffu…	0.926787
IDH1	IDH1:ENST00000345146:c.772G>A	diagnostic;prognostic		NA	cns;		diagnostic:1)IDH mutations define WHO grade II and III astrocytomas and oligodendrogliomas, and the secondary grade IV glioblastomas into which astrocytomas often evolve. Their presence distinguishes lower_grade gliomas from primary glioblastomas, which are IDH_wild type. Detection of these mutations in a specimen that is otherwise equivocal for tumor may also be regarded as evidence that a diffu…	0.922921
IDH1	IDH1:ENST00000345146:c.70G>A	diagnostic;prognostic		NA	cns;		diagnostic:1)IDH mutations define WHO grade II and III astrocytomas and oligodendrogliomas, and the secondary grade IV glioblastomas into which astrocytomas often evolve. Their presence distinguishes lower_grade gliomas from primary glioblastomas, which are IDH_wild type. Detection of these mutations in a specimen that is otherwise equivocal for tumor may also be regarded as evidence that a diffu…	0.897601
IDH1	IDH1:ENST00000345146:c.332C>A	diagnostic;prognostic		NA	cns;		diagnostic:1)IDH mutations define WHO grade II and III astrocytomas and oligodendrogliomas, and the secondary grade IV glioblastomas into which astrocytomas often evolve. Their presence distinguishes lower_grade gliomas from primary glioblastomas, which are IDH_wild type. Detection of these mutations in a specimen that is otherwise equivocal for tumor may also be regarded as evidence that a diffu…	0.915953
IDH1	IDH1:ENST00000345146:c.127G>A	diagnostic;prognostic		NA	cns;		diagnostic:1)IDH mutations define WHO grade II and III astrocytomas and oligodendrogliomas, and the secondary grade IV glioblastomas into which astrocytomas often evolve. Their presence distinguishes lower_grade gliomas from primary glioblastomas, which are IDH_wild type. Detection of these mutations in a specimen that is otherwise equivocal for tumor may also be regarded as evidence that a diffu…	0.911969
IDH1	IDH1:ENST00000345146:c.782C>T	diagnostic;prognostic		NA	cns;		diagnostic:1)IDH mutations define WHO grade II and III astrocytomas and oligodendrogliomas, and the secondary grade IV glioblastomas into which astrocytomas often evolve. Their presence distinguishes lower_grade gliomas from primary glioblastomas, which are IDH_wild type. Detection of these mutations in a specimen that is otherwise equivocal for tumor may also be regarded as evidence that a diffu…	0.948047
IDH1	IDH1:ENST00000345146:c.742C>T	diagnostic;prognostic		NA	cns;		diagnostic:1)IDH mutations define WHO grade II and III astrocytomas and oligodendrogliomas, and the secondary grade IV glioblastomas into which astrocytomas often evolve. Their presence distinguishes lower_grade gliomas from primary glioblastomas, which are IDH_wild type. Detection of these mutations in a specimen that is otherwise equivocal for tumor may also be regarded as evidence that a diffu…	0.918905
IDH1	IDH1:ENST00000345146:c.614G>T	diagnostic;prognostic		NA	cns;		diagnostic:1)IDH mutations define WHO grade II and III astrocytomas and oligodendrogliomas, and the secondary grade IV glioblastomas into which astrocytomas often evolve. Their presence distinguishes lower_grade gliomas from primary glioblastomas, which are IDH_wild type. Detection of these mutations in a specimen that is otherwise equivocal for tumor may also be regarded as evidence that a diffu…	0.893828
IDH1	IDH1:ENST00000345146:c.629G>C	diagnostic;prognostic		NA	cns;		diagnostic:1)IDH mutations define WHO grade II and III astrocytomas and oligodendrogliomas, and the secondary grade IV glioblastomas into which astrocytomas often evolve. Their presence distinguishes lower_grade gliomas from primary glioblastomas, which are IDH_wild type. Detection of these mutations in a specimen that is otherwise equivocal for tumor may also be regarded as evidence that a diffu…	0.924632
IDH1	IDH1:ENST00000345146:c.212T>C	diagnostic;prognostic		NA	cns;		diagnostic:1)IDH mutations define WHO grade II and III astrocytomas and oligodendrogliomas, and the secondary grade IV glioblastomas into which astrocytomas often evolve. Their presence distinguishes lower_grade gliomas from primary glioblastomas, which are IDH_wild type. Detection of these mutations in a specimen that is otherwise equivocal for tumor may also be regarded as evidence that a diffu…	0.956481
IDH1	IDH1:ENST00000345146:c.1078G>A	diagnostic;prognostic		NA	cns;		diagnostic:1)IDH mutations define WHO grade II and III astrocytomas and oligodendrogliomas, and the secondary grade IV glioblastomas into which astrocytomas often evolve. Their presence distinguishes lower_grade gliomas from primary glioblastomas, which are IDH_wild type. Detection of these mutations in a specimen that is otherwise equivocal for tumor may also be regarded as evidence that a diffu…	0.939827
IDH1	IDH1:ENST00000345146:c.1039G>A	diagnostic;prognostic		NA	cns;		diagnostic:1)IDH mutations define WHO grade II and III astrocytomas and oligodendrogliomas, and the secondary grade IV glioblastomas into which astrocytomas often evolve. Their presence distinguishes lower_grade gliomas from primary glioblastomas, which are IDH_wild type. Detection of these mutations in a specimen that is otherwise equivocal for tumor may also be regarded as evidence that a diffu…	0.923691
IDH1	IDH1:ENST00000345146:c.160G>T	diagnostic;prognostic		NA	cns;		diagnostic:1)IDH mutations define WHO grade II and III astrocytomas and oligodendrogliomas, and the secondary grade IV glioblastomas into which astrocytomas often evolve. Their presence distinguishes lower_grade gliomas from primary glioblastomas, which are IDH_wild type. Detection of these mutations in a specimen that is otherwise equivocal for tumor may also be regarded as evidence that a diffu…	0.922269
IDH1	IDH1:ENST00000345146:c.97C>T	diagnostic;prognostic		NA	cns;		diagnostic:1)IDH mutations define WHO grade II and III astrocytomas and oligodendrogliomas, and the secondary grade IV glioblastomas into which astrocytomas often evolve. Their presence distinguishes lower_grade gliomas from primary glioblastomas, which are IDH_wild type. Detection of these mutations in a specimen that is otherwise equivocal for tumor may also be regarded as evidence that a diffu…	0.932471
IDH1	IDH1:ENST00000345146:c.335T>C	diagnostic;prognostic		NA	cns;		diagnostic:1)IDH mutations define WHO grade II and III astrocytomas and oligodendrogliomas, and the secondary grade IV glioblastomas into which astrocytomas often evolve. Their presence distinguishes lower_grade gliomas from primary glioblastomas, which are IDH_wild type. Detection of these mutations in a specimen that is otherwise equivocal for tumor may also be regarded as evidence that a diffu…	0.901357
IDH1	IDH1:ENST00000345146:c.356G>A	diagnostic;prognostic		NA	cns;		diagnostic:1)IDH mutations define WHO grade II and III astrocytomas and oligodendrogliomas, and the secondary grade IV glioblastomas into which astrocytomas often evolve. Their presence distinguishes lower_grade gliomas from primary glioblastomas, which are IDH_wild type. Detection of these mutations in a specimen that is otherwise equivocal for tumor may also be regarded as evidence that a diffu…	0.931336
IDH1	IDH1:ENST00000345146:c.22G>A	diagnostic;prognostic		NA	cns;		diagnostic:1)IDH mutations define WHO grade II and III astrocytomas and oligodendrogliomas, and the secondary grade IV glioblastomas into which astrocytomas often evolve. Their presence distinguishes lower_grade gliomas from primary glioblastomas, which are IDH_wild type. Detection of these mutations in a specimen that is otherwise equivocal for tumor may also be regarded as evidence that a diffu…	0.911816
IDH1	IDH1:ENST00000345146:c.419G>A	diagnostic;prognostic		NA	cns;		diagnostic:1)IDH mutations define WHO grade II and III astrocytomas and oligodendrogliomas, and the secondary grade IV glioblastomas into which astrocytomas often evolve. Their presence distinguishes lower_grade gliomas from primary glioblastomas, which are IDH_wild type. Detection of these mutations in a specimen that is otherwise equivocal for tumor may also be regarded as evidence that a diffu…	0.920843
IDH1	IDH1:ENST00000345146:c.793T>C	diagnostic;prognostic		NA	cns;		diagnostic:1)IDH mutations define WHO grade II and III astrocytomas and oligodendrogliomas, and the secondary grade IV glioblastomas into which astrocytomas often evolve. Their presence distinguishes lower_grade gliomas from primary glioblastomas, which are IDH_wild type. Detection of these mutations in a specimen that is otherwise equivocal for tumor may also be regarded as evidence that a diffu…	0.941914
IDH1	IDH1:ENST00000345146:c.704A>G	diagnostic;prognostic		NA	cns;		diagnostic:1)IDH mutations define WHO grade II and III astrocytomas and oligodendrogliomas, and the secondary grade IV glioblastomas into which astrocytomas often evolve. Their presence distinguishes lower_grade gliomas from primary glioblastomas, which are IDH_wild type. Detection of these mutations in a specimen that is otherwise equivocal for tumor may also be regarded as evidence that a diffu…	0.928758
IDH1	IDH1:ENST00000345146:c.991G>A	diagnostic;prognostic		NA	cns;		diagnostic:1)IDH mutations define WHO grade II and III astrocytomas and oligodendrogliomas, and the secondary grade IV glioblastomas into which astrocytomas often evolve. Their presence distinguishes lower_grade gliomas from primary glioblastomas, which are IDH_wild type. Detection of these mutations in a specimen that is otherwise equivocal for tumor may also be regarded as evidence that a diffu…	0.911348
IDH1	IDH1:ENST00000345146:c.1004C>T	diagnostic;prognostic		NA	cns;		diagnostic:1)IDH mutations define WHO grade II and III astrocytomas and oligodendrogliomas, and the secondary grade IV glioblastomas into which astrocytomas often evolve. Their presence distinguishes lower_grade gliomas from primary glioblastomas, which are IDH_wild type. Detection of these mutations in a specimen that is otherwise equivocal for tumor may also be regarded as evidence that a diffu…	0.910344
IDH1	IDH1:ENST00000345146:c.974C>T	diagnostic;prognostic		NA	cns;		diagnostic:1)IDH mutations define WHO grade II and III astrocytomas and oligodendrogliomas, and the secondary grade IV glioblastomas into which astrocytomas often evolve. Their presence distinguishes lower_grade gliomas from primary glioblastomas, which are IDH_wild type. Detection of these mutations in a specimen that is otherwise equivocal for tumor may also be regarded as evidence that a diffu…	0.918161
IDH1	IDH1:ENST00000345146:c.481G>A	diagnostic;prognostic		NA	cns;		diagnostic:1)IDH mutations define WHO grade II and III astrocytomas and oligodendrogliomas, and the secondary grade IV glioblastomas into which astrocytomas often evolve. Their presence distinguishes lower_grade gliomas from primary glioblastomas, which are IDH_wild type. Detection of these mutations in a specimen that is otherwise equivocal for tumor may also be regarded as evidence that a diffu…	0.920244
IDH1	IDH1:ENST00000345146:c.377A>G	diagnostic;prognostic		NA	cns;		diagnostic:1)IDH mutations define WHO grade II and III astrocytomas and oligodendrogliomas, and the secondary grade IV glioblastomas into which astrocytomas often evolve. Their presence distinguishes lower_grade gliomas from primary glioblastomas, which are IDH_wild type. Detection of these mutations in a specimen that is otherwise equivocal for tumor may also be regarded as evidence that a diffu…	0.927556
IDH1	IDH1:ENST00000345146:c.979A>G	diagnostic;prognostic		NA	cns;		diagnostic:1)IDH mutations define WHO grade II and III astrocytomas and oligodendrogliomas, and the secondary grade IV glioblastomas into which astrocytomas often evolve. Their presence distinguishes lower_grade gliomas from primary glioblastomas, which are IDH_wild type. Detection of these mutations in a specimen that is otherwise equivocal for tumor may also be regarded as evidence that a diffu…	0.927777
IDH1	IDH1:ENST00000345146:c.788G>T	diagnostic;prognostic		NA	cns;		diagnostic:1)IDH mutations define WHO grade II and III astrocytomas and oligodendrogliomas, and the secondary grade IV glioblastomas into which astrocytomas often evolve. Their presence distinguishes lower_grade gliomas from primary glioblastomas, which are IDH_wild type. Detection of these mutations in a specimen that is otherwise equivocal for tumor may also be regarded as evidence that a diffu…	0.917679
IDH1	IDH1:ENST00000345146:c.965G>A	diagnostic;prognostic		NA	cns;		diagnostic:1)IDH mutations define WHO grade II and III astrocytomas and oligodendrogliomas, and the secondary grade IV glioblastomas into which astrocytomas often evolve. Their presence distinguishes lower_grade gliomas from primary glioblastomas, which are IDH_wild type. Detection of these mutations in a specimen that is otherwise equivocal for tumor may also be regarded as evidence that a diffu…	0.9402
IDH1	IDH1:ENST00000345146:c.421G>A	diagnostic;prognostic		NA	cns;		diagnostic:1)IDH mutations define WHO grade II and III astrocytomas and oligodendrogliomas, and the secondary grade IV glioblastomas into which astrocytomas often evolve. Their presence distinguishes lower_grade gliomas from primary glioblastomas, which are IDH_wild type. Detection of these mutations in a specimen that is otherwise equivocal for tumor may also be regarded as evidence that a diffu…	0.941312
IDH1	IDH1:ENST00000345146:c.127G>C	diagnostic;prognostic		NA	cns;		diagnostic:1)IDH mutations define WHO grade II and III astrocytomas and oligodendrogliomas, and the secondary grade IV glioblastomas into which astrocytomas often evolve. Their presence distinguishes lower_grade gliomas from primary glioblastomas, which are IDH_wild type. Detection of these mutations in a specimen that is otherwise equivocal for tumor may also be regarded as evidence that a diffu…	0.892252
IDH1	IDH1:ENST00000345146:c.646C>G	diagnostic;prognostic		NA	cns;		diagnostic:1)IDH mutations define WHO grade II and III astrocytomas and oligodendrogliomas, and the secondary grade IV glioblastomas into which astrocytomas often evolve. Their presence distinguishes lower_grade gliomas from primary glioblastomas, which are IDH_wild type. Detection of these mutations in a specimen that is otherwise equivocal for tumor may also be regarded as evidence that a diffu…	0.91199
IDH1	IDH1:ENST00000345146:c.623A>G	diagnostic;prognostic		NA	cns;		diagnostic:1)IDH mutations define WHO grade II and III astrocytomas and oligodendrogliomas, and the secondary grade IV glioblastomas into which astrocytomas often evolve. Their presence distinguishes lower_grade gliomas from primary glioblastomas, which are IDH_wild type. Detection of these mutations in a specimen that is otherwise equivocal for tumor may also be regarded as evidence that a diffu…	0.900366
IDH1	IDH1:ENST00000345146:c.367G>A	diagnostic;prognostic		NA	cns;		diagnostic:1)IDH mutations define WHO grade II and III astrocytomas and oligodendrogliomas, and the secondary grade IV glioblastomas into which astrocytomas often evolve. Their presence distinguishes lower_grade gliomas from primary glioblastomas, which are IDH_wild type. Detection of these mutations in a specimen that is otherwise equivocal for tumor may also be regarded as evidence that a diffu…	0.924526
IDH1	IDH1:ENST00000345146:c.382A>G	diagnostic;prognostic		NA	cns;		diagnostic:1)IDH mutations define WHO grade II and III astrocytomas and oligodendrogliomas, and the secondary grade IV glioblastomas into which astrocytomas often evolve. Their presence distinguishes lower_grade gliomas from primary glioblastomas, which are IDH_wild type. Detection of these mutations in a specimen that is otherwise equivocal for tumor may also be regarded as evidence that a diffu…	0.92664
IDH1	IDH1:ENST00000345146:c.1166C>T	diagnostic;prognostic		NA	cns;		diagnostic:1)IDH mutations define WHO grade II and III astrocytomas and oligodendrogliomas, and the secondary grade IV glioblastomas into which astrocytomas often evolve. Their presence distinguishes lower_grade gliomas from primary glioblastomas, which are IDH_wild type. Detection of these mutations in a specimen that is otherwise equivocal for tumor may also be regarded as evidence that a diffu…	0.892915
IDH1	IDH1:ENST00000345146:c.347A>G	diagnostic;prognostic		NA	cns;		diagnostic:1)IDH mutations define WHO grade II and III astrocytomas and oligodendrogliomas, and the secondary grade IV glioblastomas into which astrocytomas often evolve. Their presence distinguishes lower_grade gliomas from primary glioblastomas, which are IDH_wild type. Detection of these mutations in a specimen that is otherwise equivocal for tumor may also be regarded as evidence that a diffu…	0.905282
IDH1	IDH1:ENST00000345146:c.695A>C	diagnostic;prognostic		NA	cns;		diagnostic:1)IDH mutations define WHO grade II and III astrocytomas and oligodendrogliomas, and the secondary grade IV glioblastomas into which astrocytomas often evolve. Their presence distinguishes lower_grade gliomas from primary glioblastomas, which are IDH_wild type. Detection of these mutations in a specimen that is otherwise equivocal for tumor may also be regarded as evidence that a diffu…	0.955816
IDH1	IDH1:ENST00000345146:c.299G>A	diagnostic;prognostic		NA	cns;		diagnostic:1)IDH mutations define WHO grade II and III astrocytomas and oligodendrogliomas, and the secondary grade IV glioblastomas into which astrocytomas often evolve. Their presence distinguishes lower_grade gliomas from primary glioblastomas, which are IDH_wild type. Detection of these mutations in a specimen that is otherwise equivocal for tumor may also be regarded as evidence that a diffu…	0.953723
IDH1	IDH1:ENST00000345146:c.1013G>C	diagnostic;prognostic		NA	cns;		diagnostic:1)IDH mutations define WHO grade II and III astrocytomas and oligodendrogliomas, and the secondary grade IV glioblastomas into which astrocytomas often evolve. Their presence distinguishes lower_grade gliomas from primary glioblastomas, which are IDH_wild type. Detection of these mutations in a specimen that is otherwise equivocal for tumor may also be regarded as evidence that a diffu…	0.917263
IDH1	IDH1:ENST00000345146:c.457G>A	diagnostic;prognostic		NA	cns;		diagnostic:1)IDH mutations define WHO grade II and III astrocytomas and oligodendrogliomas, and the secondary grade IV glioblastomas into which astrocytomas often evolve. Their presence distinguishes lower_grade gliomas from primary glioblastomas, which are IDH_wild type. Detection of these mutations in a specimen that is otherwise equivocal for tumor may also be regarded as evidence that a diffu…	0.954352
IDH1	IDH1:ENST00000345146:c.628A>G	diagnostic;prognostic		NA	cns;		diagnostic:1)IDH mutations define WHO grade II and III astrocytomas and oligodendrogliomas, and the secondary grade IV glioblastomas into which astrocytomas often evolve. Their presence distinguishes lower_grade gliomas from primary glioblastomas, which are IDH_wild type. Detection of these mutations in a specimen that is otherwise equivocal for tumor may also be regarded as evidence that a diffu…	0.964847
IDH1	IDH1:ENST00000345146:c.49G>A	diagnostic;prognostic		NA	cns;		diagnostic:1)IDH mutations define WHO grade II and III astrocytomas and oligodendrogliomas, and the secondary grade IV glioblastomas into which astrocytomas often evolve. Their presence distinguishes lower_grade gliomas from primary glioblastomas, which are IDH_wild type. Detection of these mutations in a specimen that is otherwise equivocal for tumor may also be regarded as evidence that a diffu…	0.903445
IDH1	IDH1:ENST00000345146:c.331G>A	diagnostic;prognostic		NA	cns;		diagnostic:1)IDH mutations define WHO grade II and III astrocytomas and oligodendrogliomas, and the secondary grade IV glioblastomas into which astrocytomas often evolve. Their presence distinguishes lower_grade gliomas from primary glioblastomas, which are IDH_wild type. Detection of these mutations in a specimen that is otherwise equivocal for tumor may also be regarded as evidence that a diffu…	0.922355
IDH1	IDH1:ENST00000345146:c.401C>A	diagnostic;prognostic		NA	cns;		diagnostic:1)IDH mutations define WHO grade II and III astrocytomas and oligodendrogliomas, and the secondary grade IV glioblastomas into which astrocytomas often evolve. Their presence distinguishes lower_grade gliomas from primary glioblastomas, which are IDH_wild type. Detection of these mutations in a specimen that is otherwise equivocal for tumor may also be regarded as evidence that a diffu…	0.949663
IDH1	IDH1:ENST00000345146:c.160G>A	diagnostic;prognostic		NA	cns;		diagnostic:1)IDH mutations define WHO grade II and III astrocytomas and oligodendrogliomas, and the secondary grade IV glioblastomas into which astrocytomas often evolve. Their presence distinguishes lower_grade gliomas from primary glioblastomas, which are IDH_wild type. Detection of these mutations in a specimen that is otherwise equivocal for tumor may also be regarded as evidence that a diffu…	0.936557
IDH1	IDH1:ENST00000345146:c.1081G>A	diagnostic;prognostic		NA	cns;		diagnostic:1)IDH mutations define WHO grade II and III astrocytomas and oligodendrogliomas, and the secondary grade IV glioblastomas into which astrocytomas often evolve. Their presence distinguishes lower_grade gliomas from primary glioblastomas, which are IDH_wild type. Detection of these mutations in a specimen that is otherwise equivocal for tumor may also be regarded as evidence that a diffu…	0.932377
IDH1	IDH1:ENST00000345146:c.791G>A	diagnostic;prognostic		NA	cns;		diagnostic:1)IDH mutations define WHO grade II and III astrocytomas and oligodendrogliomas, and the secondary grade IV glioblastomas into which astrocytomas often evolve. Their presence distinguishes lower_grade gliomas from primary glioblastomas, which are IDH_wild type. Detection of these mutations in a specimen that is otherwise equivocal for tumor may also be regarded as evidence that a diffu…	0.912095
IDH1	IDH1:ENST00000345146:c.388A>G	diagnostic;prognostic		NA	cns;		diagnostic:1)IDH mutations define WHO grade II and III astrocytomas and oligodendrogliomas, and the secondary grade IV glioblastomas into which astrocytomas often evolve. Their presence distinguishes lower_grade gliomas from primary glioblastomas, which are IDH_wild type. Detection of these mutations in a specimen that is otherwise equivocal for tumor may also be regarded as evidence that a diffu…	0.917565
IDH1	IDH1:ENST00000345146:c.353C>T	diagnostic;prognostic		NA	cns;		diagnostic:1)IDH mutations define WHO grade II and III astrocytomas and oligodendrogliomas, and the secondary grade IV glioblastomas into which astrocytomas often evolve. Their presence distinguishes lower_grade gliomas from primary glioblastomas, which are IDH_wild type. Detection of these mutations in a specimen that is otherwise equivocal for tumor may also be regarded as evidence that a diffu…	0.928186
IDH1	IDH1:ENST00000345146:c.629G>A	diagnostic;prognostic		NA	cns;		diagnostic:1)IDH mutations define WHO grade II and III astrocytomas and oligodendrogliomas, and the secondary grade IV glioblastomas into which astrocytomas often evolve. Their presence distinguishes lower_grade gliomas from primary glioblastomas, which are IDH_wild type. Detection of these mutations in a specimen that is otherwise equivocal for tumor may also be regarded as evidence that a diffu…	0.904912
IDH1	IDH1:ENST00000345146:c.833C>T	diagnostic;prognostic		NA	cns;		diagnostic:1)IDH mutations define WHO grade II and III astrocytomas and oligodendrogliomas, and the secondary grade IV glioblastomas into which astrocytomas often evolve. Their presence distinguishes lower_grade gliomas from primary glioblastomas, which are IDH_wild type. Detection of these mutations in a specimen that is otherwise equivocal for tumor may also be regarded as evidence that a diffu…	0.96844
IDH1	IDH1:ENST00000345146:c.638A>C	diagnostic;prognostic		NA	cns;		diagnostic:1)IDH mutations define WHO grade II and III astrocytomas and oligodendrogliomas, and the secondary grade IV glioblastomas into which astrocytomas often evolve. Their presence distinguishes lower_grade gliomas from primary glioblastomas, which are IDH_wild type. Detection of these mutations in a specimen that is otherwise equivocal for tumor may also be regarded as evidence that a diffu…	0.956192
IDH1	IDH1:ENST00000345146:c.1013G>A	diagnostic;prognostic		NA	cns;		diagnostic:1)IDH mutations define WHO grade II and III astrocytomas and oligodendrogliomas, and the secondary grade IV glioblastomas into which astrocytomas often evolve. Their presence distinguishes lower_grade gliomas from primary glioblastomas, which are IDH_wild type. Detection of these mutations in a specimen that is otherwise equivocal for tumor may also be regarded as evidence that a diffu…	0.929226
IDH1	IDH1:ENST00000345146:c.870G>A	diagnostic;prognostic		NA	cns;		diagnostic:1)IDH mutations define WHO grade II and III astrocytomas and oligodendrogliomas, and the secondary grade IV glioblastomas into which astrocytomas often evolve. Their presence distinguishes lower_grade gliomas from primary glioblastomas, which are IDH_wild type. Detection of these mutations in a specimen that is otherwise equivocal for tumor may also be regarded as evidence that a diffu…	0.898988
IDH1	IDH1:ENST00000345146:c.1135T>G	diagnostic;prognostic		NA	cns;		diagnostic:1)IDH mutations define WHO grade II and III astrocytomas and oligodendrogliomas, and the secondary grade IV glioblastomas into which astrocytomas often evolve. Their presence distinguishes lower_grade gliomas from primary glioblastomas, which are IDH_wild type. Detection of these mutations in a specimen that is otherwise equivocal for tumor may also be regarded as evidence that a diffu…	0.931035
IDH1	IDH1:ENST00000345146:c.355C>T	diagnostic;prognostic		NA	cns;		diagnostic:1)IDH mutations define WHO grade II and III astrocytomas and oligodendrogliomas, and the secondary grade IV glioblastomas into which astrocytomas often evolve. Their presence distinguishes lower_grade gliomas from primary glioblastomas, which are IDH_wild type. Detection of these mutations in a specimen that is otherwise equivocal for tumor may also be regarded as evidence that a diffu…	0.906673
IDH1	IDH1:ENST00000345146:c.326G>A	diagnostic;prognostic		NA	cns;		diagnostic:1)IDH mutations define WHO grade II and III astrocytomas and oligodendrogliomas, and the secondary grade IV glioblastomas into which astrocytomas often evolve. Their presence distinguishes lower_grade gliomas from primary glioblastomas, which are IDH_wild type. Detection of these mutations in a specimen that is otherwise equivocal for tumor may also be regarded as evidence that a diffu…	0.965414
IDH1	IDH1:ENST00000345146:c.145C>T	diagnostic;prognostic		NA	cns;		diagnostic:1)IDH mutations define WHO grade II and III astrocytomas and oligodendrogliomas, and the secondary grade IV glioblastomas into which astrocytomas often evolve. Their presence distinguishes lower_grade gliomas from primary glioblastomas, which are IDH_wild type. Detection of these mutations in a specimen that is otherwise equivocal for tumor may also be regarded as evidence that a diffu…	0.957019
IDH1	IDH1:ENST00000345146:c.368G>A	diagnostic;prognostic		NA	cns;		diagnostic:1)IDH mutations define WHO grade II and III astrocytomas and oligodendrogliomas, and the secondary grade IV glioblastomas into which astrocytomas often evolve. Their presence distinguishes lower_grade gliomas from primary glioblastomas, which are IDH_wild type. Detection of these mutations in a specimen that is otherwise equivocal for tumor may also be regarded as evidence that a diffu…	0.955558
IDH1	IDH1:ENST00000345146:c.1109G>A	diagnostic;prognostic		NA	cns;		diagnostic:1)IDH mutations define WHO grade II and III astrocytomas and oligodendrogliomas, and the secondary grade IV glioblastomas into which astrocytomas often evolve. Their presence distinguishes lower_grade gliomas from primary glioblastomas, which are IDH_wild type. Detection of these mutations in a specimen that is otherwise equivocal for tumor may also be regarded as evidence that a diffu…	0.897007
IDH1	IDH1:ENST00000345146:c.338T>C	diagnostic;prognostic		NA	cns;		diagnostic:1)IDH mutations define WHO grade II and III astrocytomas and oligodendrogliomas, and the secondary grade IV glioblastomas into which astrocytomas often evolve. Their presence distinguishes lower_grade gliomas from primary glioblastomas, which are IDH_wild type. Detection of these mutations in a specimen that is otherwise equivocal for tumor may also be regarded as evidence that a diffu…	0.946555
IDH1	IDH1:ENST00000345146:c.929G>T	diagnostic;prognostic		NA	cns;		diagnostic:1)IDH mutations define WHO grade II and III astrocytomas and oligodendrogliomas, and the secondary grade IV glioblastomas into which astrocytomas often evolve. Their presence distinguishes lower_grade gliomas from primary glioblastomas, which are IDH_wild type. Detection of these mutations in a specimen that is otherwise equivocal for tumor may also be regarded as evidence that a diffu…	0.919577
IDH1	IDH1:ENST00000345146:c.392G>A	diagnostic;prognostic		NA	cns;		diagnostic:1)IDH mutations define WHO grade II and III astrocytomas and oligodendrogliomas, and the secondary grade IV glioblastomas into which astrocytomas often evolve. Their presence distinguishes lower_grade gliomas from primary glioblastomas, which are IDH_wild type. Detection of these mutations in a specimen that is otherwise equivocal for tumor may also be regarded as evidence that a diffu…	0.938548
IDH1	IDH1:ENST00000345146:c.643A>T	diagnostic;prognostic		NA	cns;		diagnostic:1)IDH mutations define WHO grade II and III astrocytomas and oligodendrogliomas, and the secondary grade IV glioblastomas into which astrocytomas often evolve. Their presence distinguishes lower_grade gliomas from primary glioblastomas, which are IDH_wild type. Detection of these mutations in a specimen that is otherwise equivocal for tumor may also be regarded as evidence that a diffu…	0.916453
IDH1	IDH1:ENST00000345146:c.1138A>T	diagnostic;prognostic		NA	cns;		diagnostic:1)IDH mutations define WHO grade II and III astrocytomas and oligodendrogliomas, and the secondary grade IV glioblastomas into which astrocytomas often evolve. Their presence distinguishes lower_grade gliomas from primary glioblastomas, which are IDH_wild type. Detection of these mutations in a specimen that is otherwise equivocal for tumor may also be regarded as evidence that a diffu…	0.909189
IDH1	IDH1:ENST00000345146:c.317C>T	diagnostic;prognostic		NA	cns;		diagnostic:1)IDH mutations define WHO grade II and III astrocytomas and oligodendrogliomas, and the secondary grade IV glioblastomas into which astrocytomas often evolve. Their presence distinguishes lower_grade gliomas from primary glioblastomas, which are IDH_wild type. Detection of these mutations in a specimen that is otherwise equivocal for tumor may also be regarded as evidence that a diffu…	0.900783
IDH1	IDH1:ENST00000345146:c.1015G>A	diagnostic;prognostic		NA	cns;		diagnostic:1)IDH mutations define WHO grade II and III astrocytomas and oligodendrogliomas, and the secondary grade IV glioblastomas into which astrocytomas often evolve. Their presence distinguishes lower_grade gliomas from primary glioblastomas, which are IDH_wild type. Detection of these mutations in a specimen that is otherwise equivocal for tumor may also be regarded as evidence that a diffu…	0.900759
IDH1	R132H	diagnostic;prognostic		NA	cns;	R132H is reliably screened by mutation_specific immunohistochemistry	diagnostic:1)IDH mutations define WHO grade II and III astrocytomas and oligodendrogliomas, and the secondary grade IV glioblastomas into which astrocytomas often evolve. Their presence distinguishes lower_grade gliomas from primary glioblastomas, which are IDH_wild type. Detection of these mutations in a specimen that is otherwise equivocal for tumor may also be regarded as evidence that a diffu…
IDH2	IDH2:ENST00000330062:c.410G>A	diagnostic;prognostic		NA	cns;		diagnostic:1)IDH mutations define WHO grade II and III astrocytomas and oligodendrogliomas, and the secondary grade IV glioblastomas into which astrocytomas often evolve. Their presence distinguishes lower_grade gliomas from primary glioblastomas, which are IDH_wild type. Detection of these mutations in a specimen that is otherwise equivocal for tumor may also be regarded as evidence that a diffu…	0.912775
IDH2	IDH2:ENST00000330062:c.202G>A	diagnostic;prognostic		NA	cns;		diagnostic:1)IDH mutations define WHO grade II and III astrocytomas and oligodendrogliomas, and the secondary grade IV glioblastomas into which astrocytomas often evolve. Their presence distinguishes lower_grade gliomas from primary glioblastomas, which are IDH_wild type. Detection of these mutations in a specimen that is otherwise equivocal for tumor may also be regarded as evidence that a diffu…	0.927987
IDH2	IDH2:ENST00000330062:c.744G>C	diagnostic;prognostic		NA	cns;		diagnostic:1)IDH mutations define WHO grade II and III astrocytomas and oligodendrogliomas, and the secondary grade IV glioblastomas into which astrocytomas often evolve. Their presence distinguishes lower_grade gliomas from primary glioblastomas, which are IDH_wild type. Detection of these mutations in a specimen that is otherwise equivocal for tumor may also be regarded as evidence that a diffu…	0.91603
IDH2	IDH2:ENST00000330062:c.1127C>A	diagnostic;prognostic		NA	cns;		diagnostic:1)IDH mutations define WHO grade II and III astrocytomas and oligodendrogliomas, and the secondary grade IV glioblastomas into which astrocytomas often evolve. Their presence distinguishes lower_grade gliomas from primary glioblastomas, which are IDH_wild type. Detection of these mutations in a specimen that is otherwise equivocal for tumor may also be regarded as evidence that a diffu…	0.907011
IDH2	IDH2:ENST00000330062:c.254G>A	diagnostic;prognostic		NA	cns;		diagnostic:1)IDH mutations define WHO grade II and III astrocytomas and oligodendrogliomas, and the secondary grade IV glioblastomas into which astrocytomas often evolve. Their presence distinguishes lower_grade gliomas from primary glioblastomas, which are IDH_wild type. Detection of these mutations in a specimen that is otherwise equivocal for tumor may also be regarded as evidence that a diffu…	0.899464
IDH2	IDH2:ENST00000330062:c.835G>A	diagnostic;prognostic		NA	cns;		diagnostic:1)IDH mutations define WHO grade II and III astrocytomas and oligodendrogliomas, and the secondary grade IV glioblastomas into which astrocytomas often evolve. Their presence distinguishes lower_grade gliomas from primary glioblastomas, which are IDH_wild type. Detection of these mutations in a specimen that is otherwise equivocal for tumor may also be regarded as evidence that a diffu…	0.919434
IDH2	IDH2:ENST00000330062:c.512G>A	diagnostic;prognostic		NA	cns;		diagnostic:1)IDH mutations define WHO grade II and III astrocytomas and oligodendrogliomas, and the secondary grade IV glioblastomas into which astrocytomas often evolve. Their presence distinguishes lower_grade gliomas from primary glioblastomas, which are IDH_wild type. Detection of these mutations in a specimen that is otherwise equivocal for tumor may also be regarded as evidence that a diffu…	0.903304
IDH2	IDH2:ENST00000330062:c.745A>G	diagnostic;prognostic		NA	cns;		diagnostic:1)IDH mutations define WHO grade II and III astrocytomas and oligodendrogliomas, and the secondary grade IV glioblastomas into which astrocytomas often evolve. Their presence distinguishes lower_grade gliomas from primary glioblastomas, which are IDH_wild type. Detection of these mutations in a specimen that is otherwise equivocal for tumor may also be regarded as evidence that a diffu…	0.951204
IDH2	IDH2:ENST00000330062:c.682A>C	diagnostic;prognostic		NA	cns;		diagnostic:1)IDH mutations define WHO grade II and III astrocytomas and oligodendrogliomas, and the secondary grade IV glioblastomas into which astrocytomas often evolve. Their presence distinguishes lower_grade gliomas from primary glioblastomas, which are IDH_wild type. Detection of these mutations in a specimen that is otherwise equivocal for tumor may also be regarded as evidence that a diffu…	0.917677
IDH2	IDH2:ENST00000330062:c.268G>A	diagnostic;prognostic		NA	cns;		diagnostic:1)IDH mutations define WHO grade II and III astrocytomas and oligodendrogliomas, and the secondary grade IV glioblastomas into which astrocytomas often evolve. Their presence distinguishes lower_grade gliomas from primary glioblastomas, which are IDH_wild type. Detection of these mutations in a specimen that is otherwise equivocal for tumor may also be regarded as evidence that a diffu…	0.921329
IDH2	IDH2:ENST00000330062:c.1054A>C	diagnostic;prognostic		NA	cns;		diagnostic:1)IDH mutations define WHO grade II and III astrocytomas and oligodendrogliomas, and the secondary grade IV glioblastomas into which astrocytomas often evolve. Their presence distinguishes lower_grade gliomas from primary glioblastomas, which are IDH_wild type. Detection of these mutations in a specimen that is otherwise equivocal for tumor may also be regarded as evidence that a diffu…	0.966096
IDH2	IDH2:ENST00000330062:c.962C>T	diagnostic;prognostic		NA	cns;		diagnostic:1)IDH mutations define WHO grade II and III astrocytomas and oligodendrogliomas, and the secondary grade IV glioblastomas into which astrocytomas often evolve. Their presence distinguishes lower_grade gliomas from primary glioblastomas, which are IDH_wild type. Detection of these mutations in a specimen that is otherwise equivocal for tumor may also be regarded as evidence that a diffu…	0.925861
IDH2	IDH2:ENST00000330062:c.1156G>C	diagnostic;prognostic		NA	cns;		diagnostic:1)IDH mutations define WHO grade II and III astrocytomas and oligodendrogliomas, and the secondary grade IV glioblastomas into which astrocytomas often evolve. Their presence distinguishes lower_grade gliomas from primary glioblastomas, which are IDH_wild type. Detection of these mutations in a specimen that is otherwise equivocal for tumor may also be regarded as evidence that a diffu…	0.897463
IDH2	IDH2:ENST00000330062:c.248A>T	diagnostic;prognostic		NA	cns;		diagnostic:1)IDH mutations define WHO grade II and III astrocytomas and oligodendrogliomas, and the secondary grade IV glioblastomas into which astrocytomas often evolve. Their presence distinguishes lower_grade gliomas from primary glioblastomas, which are IDH_wild type. Detection of these mutations in a specimen that is otherwise equivocal for tumor may also be regarded as evidence that a diffu…	0.904813
IDH2	IDH2:ENST00000330062:c.518A>C	diagnostic;prognostic		NA	cns;		diagnostic:1)IDH mutations define WHO grade II and III astrocytomas and oligodendrogliomas, and the secondary grade IV glioblastomas into which astrocytomas often evolve. Their presence distinguishes lower_grade gliomas from primary glioblastomas, which are IDH_wild type. Detection of these mutations in a specimen that is otherwise equivocal for tumor may also be regarded as evidence that a diffu…	0.903767
IDH2	IDH2:ENST00000330062:c.265C>T	diagnostic;prognostic		NA	cns;		diagnostic:1)IDH mutations define WHO grade II and III astrocytomas and oligodendrogliomas, and the secondary grade IV glioblastomas into which astrocytomas often evolve. Their presence distinguishes lower_grade gliomas from primary glioblastomas, which are IDH_wild type. Detection of these mutations in a specimen that is otherwise equivocal for tumor may also be regarded as evidence that a diffu…	0.91102
IDH2	IDH2:ENST00000330062:c.488G>A	diagnostic;prognostic		NA	cns;		diagnostic:1)IDH mutations define WHO grade II and III astrocytomas and oligodendrogliomas, and the secondary grade IV glioblastomas into which astrocytomas often evolve. Their presence distinguishes lower_grade gliomas from primary glioblastomas, which are IDH_wild type. Detection of these mutations in a specimen that is otherwise equivocal for tumor may also be regarded as evidence that a diffu…	0.895626
IDH2	IDH2:ENST00000330062:c.695C>T	diagnostic;prognostic		NA	cns;		diagnostic:1)IDH mutations define WHO grade II and III astrocytomas and oligodendrogliomas, and the secondary grade IV glioblastomas into which astrocytomas often evolve. Their presence distinguishes lower_grade gliomas from primary glioblastomas, which are IDH_wild type. Detection of these mutations in a specimen that is otherwise equivocal for tumor may also be regarded as evidence that a diffu…	0.916491
IDH2	IDH2:ENST00000330062:c.266G>A	diagnostic;prognostic		NA	cns;		diagnostic:1)IDH mutations define WHO grade II and III astrocytomas and oligodendrogliomas, and the secondary grade IV glioblastomas into which astrocytomas often evolve. Their presence distinguishes lower_grade gliomas from primary glioblastomas, which are IDH_wild type. Detection of these mutations in a specimen that is otherwise equivocal for tumor may also be regarded as evidence that a diffu…	0.919835
IDH2	IDH2:ENST00000330062:c.286G>A	diagnostic;prognostic		NA	cns;		diagnostic:1)IDH mutations define WHO grade II and III astrocytomas and oligodendrogliomas, and the secondary grade IV glioblastomas into which astrocytomas often evolve. Their presence distinguishes lower_grade gliomas from primary glioblastomas, which are IDH_wild type. Detection of these mutations in a specimen that is otherwise equivocal for tumor may also be regarded as evidence that a diffu…	0.890045
IDH2	IDH2:ENST00000330062:c.1233G>T	diagnostic;prognostic		NA	cns;		diagnostic:1)IDH mutations define WHO grade II and III astrocytomas and oligodendrogliomas, and the secondary grade IV glioblastomas into which astrocytomas often evolve. Their presence distinguishes lower_grade gliomas from primary glioblastomas, which are IDH_wild type. Detection of these mutations in a specimen that is otherwise equivocal for tumor may also be regarded as evidence that a diffu…	0.90492
IDH2	IDH2:ENST00000330062:c.880G>A	diagnostic;prognostic		NA	cns;		diagnostic:1)IDH mutations define WHO grade II and III astrocytomas and oligodendrogliomas, and the secondary grade IV glioblastomas into which astrocytomas often evolve. Their presence distinguishes lower_grade gliomas from primary glioblastomas, which are IDH_wild type. Detection of these mutations in a specimen that is otherwise equivocal for tumor may also be regarded as evidence that a diffu…	0.906498
IDH2	IDH2:ENST00000330062:c.1033G>A	diagnostic;prognostic		NA	cns;		diagnostic:1)IDH mutations define WHO grade II and III astrocytomas and oligodendrogliomas, and the secondary grade IV glioblastomas into which astrocytomas often evolve. Their presence distinguishes lower_grade gliomas from primary glioblastomas, which are IDH_wild type. Detection of these mutations in a specimen that is otherwise equivocal for tumor may also be regarded as evidence that a diffu…	0.908192
EGFR	L861Q	therapeutic	erlotinib	sensitive	cns;	metastatic nsclc (category 2B)	Treatment for limited metastatic lesions:When considering a trial of upfront systemic therapy alone for brain metastases, NCCN recommends a multidisciplinary discussion between medical and radiation oncologists and ongoing CNS surveillance with brain MRIs to allow for early interventions in cases of progression or inadequate response
EGFR	G719X	therapeutic	erlotinib	sensitive	cns;	metastatic nsclc (category 2B)	Treatment for limited metastatic lesions:When considering a trial of upfront systemic therapy alone for brain metastases, NCCN recommends a multidisciplinary discussion between medical and radiation oncologists and ongoing CNS surveillance with brain MRIs to allow for early interventions in cases of progression or inadequate response
EGFR	S768I	therapeutic	erlotinib	sensitive	cns;	metastatic nsclc (category 2B)	Treatment for limited metastatic lesions:When considering a trial of upfront systemic therapy alone for brain metastases, NCCN recommends a multidisciplinary discussion between medical and radiation oncologists and ongoing CNS surveillance with brain MRIs to allow for early interventions in cases of progression or inadequate response
EGFR	L858R	therapeutic	erlotinib	sensitive	cns;	metastatic nsclc (category 2B)	Treatment for limited metastatic lesions:When considering a trial of upfront systemic therapy alone for brain metastases, NCCN recommends a multidisciplinary discussion between medical and radiation oncologists and ongoing CNS surveillance with brain MRIs to allow for early interventions in cases of progression or inadequate response
EGFR;	EGFR:ENST00000275493:c.340G>A	therapeutic	Osimertinib	sensitive	cns;	metastatic nsclc (category 2B)	Treatment for limited metastatic lesions:When considering a trial of upfront systemic therapy alone for brain metastases, NCCN recommends a multidisciplinary discussion between medical and radiation oncologists and ongoing CNS surveillance with brain MRIs to allow for early interventions in cases of progression or inadequate response	0.934311
EGFR;	EGFR:ENST00000275493:c.2947G>A	therapeutic	Osimertinib	sensitive	cns;	metastatic nsclc (category 2B)	Treatment for limited metastatic lesions:When considering a trial of upfront systemic therapy alone for brain metastases, NCCN recommends a multidisciplinary discussion between medical and radiation oncologists and ongoing CNS surveillance with brain MRIs to allow for early interventions in cases of progression or inadequate response	0.896613
EGFR;	EGFR:ENST00000275493:c.907G>C	therapeutic	Osimertinib	sensitive	cns;	metastatic nsclc (category 2B)	Treatment for limited metastatic lesions:When considering a trial of upfront systemic therapy alone for brain metastases, NCCN recommends a multidisciplinary discussion between medical and radiation oncologists and ongoing CNS surveillance with brain MRIs to allow for early interventions in cases of progression or inadequate response	0.95223
EGFR;	EGFR:ENST00000275493:c.866C>T	therapeutic	Osimertinib	sensitive	cns;	metastatic nsclc (category 2B)	Treatment for limited metastatic lesions:When considering a trial of upfront systemic therapy alone for brain metastases, NCCN recommends a multidisciplinary discussion between medical and radiation oncologists and ongoing CNS surveillance with brain MRIs to allow for early interventions in cases of progression or inadequate response	0.935273
EGFR;	EGFR:ENST00000275493:c.866C>A	therapeutic	Osimertinib	sensitive	cns;	metastatic nsclc (category 2B)	Treatment for limited metastatic lesions:When considering a trial of upfront systemic therapy alone for brain metastases, NCCN recommends a multidisciplinary discussion between medical and radiation oncologists and ongoing CNS surveillance with brain MRIs to allow for early interventions in cases of progression or inadequate response	0.934085
EGFR;	EGFR:ENST00000275493:c.865G>A	therapeutic	Osimertinib	sensitive	cns;	metastatic nsclc (category 2B)	Treatment for limited metastatic lesions:When considering a trial of upfront systemic therapy alone for brain metastases, NCCN recommends a multidisciplinary discussion between medical and radiation oncologists and ongoing CNS surveillance with brain MRIs to allow for early interventions in cases of progression or inadequate response	0.916349
EGFR;	EGFR:ENST00000275493:c.323G>A	therapeutic	Osimertinib	sensitive	cns;	metastatic nsclc (category 2B)	Treatment for limited metastatic lesions:When considering a trial of upfront systemic therapy alone for brain metastases, NCCN recommends a multidisciplinary discussion between medical and radiation oncologists and ongoing CNS surveillance with brain MRIs to allow for early interventions in cases of progression or inadequate response	0.906526
EGFR;	EGFR:ENST00000275493:c.2527G>C	therapeutic	Osimertinib	sensitive	cns;	metastatic nsclc (category 2B)	Treatment for limited metastatic lesions:When considering a trial of upfront systemic therapy alone for brain metastases, NCCN recommends a multidisciplinary discussion between medical and radiation oncologists and ongoing CNS surveillance with brain MRIs to allow for early interventions in cases of progression or inadequate response	0.937238
EGFR;	EGFR:ENST00000275493:c.2419G>C	therapeutic	Osimertinib	sensitive	cns;	metastatic nsclc (category 2B)	Treatment for limited metastatic lesions:When considering a trial of upfront systemic therapy alone for brain metastases, NCCN recommends a multidisciplinary discussion between medical and radiation oncologists and ongoing CNS surveillance with brain MRIs to allow for early interventions in cases of progression or inadequate response	0.938807
EGFR;	EGFR:ENST00000275493:c.2125G>A	therapeutic	Osimertinib	sensitive	cns;	metastatic nsclc (category 2B)	Treatment for limited metastatic lesions:When considering a trial of upfront systemic therapy alone for brain metastases, NCCN recommends a multidisciplinary discussion between medical and radiation oncologists and ongoing CNS surveillance with brain MRIs to allow for early interventions in cases of progression or inadequate response	0.957887
EGFR;	EGFR:ENST00000275493:c.1793G>C	therapeutic	Osimertinib	sensitive	cns;	metastatic nsclc (category 2B)	Treatment for limited metastatic lesions:When considering a trial of upfront systemic therapy alone for brain metastases, NCCN recommends a multidisciplinary discussion between medical and radiation oncologists and ongoing CNS surveillance with brain MRIs to allow for early interventions in cases of progression or inadequate response	0.897038
EGFR;	EGFR:ENST00000275493:c.1712G>C	therapeutic	Osimertinib	sensitive	cns;	metastatic nsclc (category 2B)	Treatment for limited metastatic lesions:When considering a trial of upfront systemic therapy alone for brain metastases, NCCN recommends a multidisciplinary discussion between medical and radiation oncologists and ongoing CNS surveillance with brain MRIs to allow for early interventions in cases of progression or inadequate response	0.910667
EGFR;	EGFR:ENST00000275493:c.1280G>T	therapeutic	Osimertinib	sensitive	cns;	metastatic nsclc (category 2B)	Treatment for limited metastatic lesions:When considering a trial of upfront systemic therapy alone for brain metastases, NCCN recommends a multidisciplinary discussion between medical and radiation oncologists and ongoing CNS surveillance with brain MRIs to allow for early interventions in cases of progression or inadequate response	0.915629
EGFR;	EGFR:ENST00000275493:c.1088C>T	therapeutic	Osimertinib	sensitive	cns;	metastatic nsclc (category 2B)	Treatment for limited metastatic lesions:When considering a trial of upfront systemic therapy alone for brain metastases, NCCN recommends a multidisciplinary discussion between medical and radiation oncologists and ongoing CNS surveillance with brain MRIs to allow for early interventions in cases of progression or inadequate response	0.90491
EGFR;	EGFR:ENST00000275493:c.931T>A	therapeutic	Osimertinib	sensitive	cns;	metastatic nsclc (category 2B)	Treatment for limited metastatic lesions:When considering a trial of upfront systemic therapy alone for brain metastases, NCCN recommends a multidisciplinary discussion between medical and radiation oncologists and ongoing CNS surveillance with brain MRIs to allow for early interventions in cases of progression or inadequate response	0.89901
EGFR;	EGFR:ENST00000275493:c.910C>T	therapeutic	Osimertinib	sensitive	cns;	metastatic nsclc (category 2B)	Treatment for limited metastatic lesions:When considering a trial of upfront systemic therapy alone for brain metastases, NCCN recommends a multidisciplinary discussion between medical and radiation oncologists and ongoing CNS surveillance with brain MRIs to allow for early interventions in cases of progression or inadequate response	0.903832
EGFR;	EGFR:ENST00000275493:c.809A>G	therapeutic	Osimertinib	sensitive	cns;	metastatic nsclc (category 2B)	Treatment for limited metastatic lesions:When considering a trial of upfront systemic therapy alone for brain metastases, NCCN recommends a multidisciplinary discussion between medical and radiation oncologists and ongoing CNS surveillance with brain MRIs to allow for early interventions in cases of progression or inadequate response	0.912763
EGFR;	EGFR:ENST00000275493:c.766G>T	therapeutic	Osimertinib	sensitive	cns;	metastatic nsclc (category 2B)	Treatment for limited metastatic lesions:When considering a trial of upfront systemic therapy alone for brain metastases, NCCN recommends a multidisciplinary discussion between medical and radiation oncologists and ongoing CNS surveillance with brain MRIs to allow for early interventions in cases of progression or inadequate response	0.931788
EGFR;	EGFR:ENST00000275493:c.668G>A	therapeutic	Osimertinib	sensitive	cns;	metastatic nsclc (category 2B)	Treatment for limited metastatic lesions:When considering a trial of upfront systemic therapy alone for brain metastases, NCCN recommends a multidisciplinary discussion between medical and radiation oncologists and ongoing CNS surveillance with brain MRIs to allow for early interventions in cases of progression or inadequate response	0.904613
EGFR;	EGFR:ENST00000275493:c.655T>G	therapeutic	Osimertinib	sensitive	cns;	metastatic nsclc (category 2B)	Treatment for limited metastatic lesions:When considering a trial of upfront systemic therapy alone for brain metastases, NCCN recommends a multidisciplinary discussion between medical and radiation oncologists and ongoing CNS surveillance with brain MRIs to allow for early interventions in cases of progression or inadequate response	0.965651
EGFR;	EGFR:ENST00000275493:c.2900A>C	therapeutic	Osimertinib	sensitive	cns;	metastatic nsclc (category 2B)	Treatment for limited metastatic lesions:When considering a trial of upfront systemic therapy alone for brain metastases, NCCN recommends a multidisciplinary discussion between medical and radiation oncologists and ongoing CNS surveillance with brain MRIs to allow for early interventions in cases of progression or inadequate response	0.925954
EGFR;	EGFR:ENST00000275493:c.658T>C	therapeutic	Osimertinib	sensitive	cns;	metastatic nsclc (category 2B)	Treatment for limited metastatic lesions:When considering a trial of upfront systemic therapy alone for brain metastases, NCCN recommends a multidisciplinary discussion between medical and radiation oncologists and ongoing CNS surveillance with brain MRIs to allow for early interventions in cases of progression or inadequate response	0.946387
EGFR;	EGFR:ENST00000275493:c.234C>G	therapeutic	Osimertinib	sensitive	cns;	metastatic nsclc (category 2B)	Treatment for limited metastatic lesions:When considering a trial of upfront systemic therapy alone for brain metastases, NCCN recommends a multidisciplinary discussion between medical and radiation oncologists and ongoing CNS surveillance with brain MRIs to allow for early interventions in cases of progression or inadequate response	0.919946
EGFR;	EGFR:ENST00000275493:c.2941A>T	therapeutic	Osimertinib	sensitive	cns;	metastatic nsclc (category 2B)	Treatment for limited metastatic lesions:When considering a trial of upfront systemic therapy alone for brain metastases, NCCN recommends a multidisciplinary discussion between medical and radiation oncologists and ongoing CNS surveillance with brain MRIs to allow for early interventions in cases of progression or inadequate response	0.902121
EGFR;	EGFR:ENST00000275493:c.251A>T	therapeutic	Osimertinib	sensitive	cns;	metastatic nsclc (category 2B)	Treatment for limited metastatic lesions:When considering a trial of upfront systemic therapy alone for brain metastases, NCCN recommends a multidisciplinary discussion between medical and radiation oncologists and ongoing CNS surveillance with brain MRIs to allow for early interventions in cases of progression or inadequate response	0.910741
EGFR;	EGFR:ENST00000275493:c.2582T>G	therapeutic	Osimertinib	sensitive	cns;	metastatic nsclc (category 2B)	Treatment for limited metastatic lesions:When considering a trial of upfront systemic therapy alone for brain metastases, NCCN recommends a multidisciplinary discussion between medical and radiation oncologists and ongoing CNS surveillance with brain MRIs to allow for early interventions in cases of progression or inadequate response	0.926657
EGFR;	EGFR:ENST00000275493:c.2582T>A	therapeutic	Osimertinib	sensitive	cns;	metastatic nsclc (category 2B)	Treatment for limited metastatic lesions:When considering a trial of upfront systemic therapy alone for brain metastases, NCCN recommends a multidisciplinary discussion between medical and radiation oncologists and ongoing CNS surveillance with brain MRIs to allow for early interventions in cases of progression or inadequate response	0.920062
EGFR;	EGFR:ENST00000275493:c.2573T>G	therapeutic	Osimertinib	sensitive	cns;	metastatic nsclc (category 2B)	Treatment for limited metastatic lesions:When considering a trial of upfront systemic therapy alone for brain metastases, NCCN recommends a multidisciplinary discussion between medical and radiation oncologists and ongoing CNS surveillance with brain MRIs to allow for early interventions in cases of progression or inadequate response	0.914202
EGFR;	EGFR:ENST00000275493:c.2156G>C	therapeutic	Osimertinib	sensitive	cns;	metastatic nsclc (category 2B)	Treatment for limited metastatic lesions:When considering a trial of upfront systemic therapy alone for brain metastases, NCCN recommends a multidisciplinary discussion between medical and radiation oncologists and ongoing CNS surveillance with brain MRIs to allow for early interventions in cases of progression or inadequate response	0.897962
EGFR;	EGFR:ENST00000275493:c.2155G>A	therapeutic	Osimertinib	sensitive	cns;	metastatic nsclc (category 2B)	Treatment for limited metastatic lesions:When considering a trial of upfront systemic therapy alone for brain metastases, NCCN recommends a multidisciplinary discussion between medical and radiation oncologists and ongoing CNS surveillance with brain MRIs to allow for early interventions in cases of progression or inadequate response	0.920046
EGFR;	EGFR:ENST00000275493:c.2162G>T	therapeutic	Osimertinib	sensitive	cns;	metastatic nsclc (category 2B)	Treatment for limited metastatic lesions:When considering a trial of upfront systemic therapy alone for brain metastases, NCCN recommends a multidisciplinary discussion between medical and radiation oncologists and ongoing CNS surveillance with brain MRIs to allow for early interventions in cases of progression or inadequate response	0.901679
EGFR;	EGFR:ENST00000275493:c.3056C>T	therapeutic	Osimertinib	sensitive	cns;	metastatic nsclc (category 2B)	Treatment for limited metastatic lesions:When considering a trial of upfront systemic therapy alone for brain metastases, NCCN recommends a multidisciplinary discussion between medical and radiation oncologists and ongoing CNS surveillance with brain MRIs to allow for early interventions in cases of progression or inadequate response	0.905744
EGFR;	EGFR:ENST00000275493:c.2527G>T	therapeutic	Osimertinib	sensitive	cns;	metastatic nsclc (category 2B)	Treatment for limited metastatic lesions:When considering a trial of upfront systemic therapy alone for brain metastases, NCCN recommends a multidisciplinary discussion between medical and radiation oncologists and ongoing CNS surveillance with brain MRIs to allow for early interventions in cases of progression or inadequate response	0.941854
EGFR;	EGFR:ENST00000275493:c.2159C>G	therapeutic	Osimertinib	sensitive	cns;	metastatic nsclc (category 2B)	Treatment for limited metastatic lesions:When considering a trial of upfront systemic therapy alone for brain metastases, NCCN recommends a multidisciplinary discussion between medical and radiation oncologists and ongoing CNS surveillance with brain MRIs to allow for early interventions in cases of progression or inadequate response	0.896488
EGFR;	EGFR:ENST00000275493:c.2516C>T	therapeutic	Osimertinib	sensitive	cns;	metastatic nsclc (category 2B)	Treatment for limited metastatic lesions:When considering a trial of upfront systemic therapy alone for brain metastases, NCCN recommends a multidisciplinary discussion between medical and radiation oncologists and ongoing CNS surveillance with brain MRIs to allow for early interventions in cases of progression or inadequate response	0.931615
EGFR;	EGFR:ENST00000275493:c.2125G>C	therapeutic	Osimertinib	sensitive	cns;	metastatic nsclc (category 2B)	Treatment for limited metastatic lesions:When considering a trial of upfront systemic therapy alone for brain metastases, NCCN recommends a multidisciplinary discussion between medical and radiation oncologists and ongoing CNS surveillance with brain MRIs to allow for early interventions in cases of progression or inadequate response	0.945822
EGFR;	EGFR:ENST00000275493:c.2513T>C	therapeutic	Osimertinib	sensitive	cns;	metastatic nsclc (category 2B)	Treatment for limited metastatic lesions:When considering a trial of upfront systemic therapy alone for brain metastases, NCCN recommends a multidisciplinary discussion between medical and radiation oncologists and ongoing CNS surveillance with brain MRIs to allow for early interventions in cases of progression or inadequate response	0.933162
EGFR;	EGFR:ENST00000275493:c.976T>C	therapeutic	Osimertinib	sensitive	cns;	metastatic nsclc (category 2B)	Treatment for limited metastatic lesions:When considering a trial of upfront systemic therapy alone for brain metastases, NCCN recommends a multidisciplinary discussion between medical and radiation oncologists and ongoing CNS surveillance with brain MRIs to allow for early interventions in cases of progression or inadequate response	0.904654
EGFR;	EGFR:ENST00000275493:c.2080C>T	therapeutic	Osimertinib	sensitive	cns;	metastatic nsclc (category 2B)	Treatment for limited metastatic lesions:When considering a trial of upfront systemic therapy alone for brain metastases, NCCN recommends a multidisciplinary discussion between medical and radiation oncologists and ongoing CNS surveillance with brain MRIs to allow for early interventions in cases of progression or inadequate response	0.92282
KRAS	exon-2:KRAS:ENST00000256078:c.13A>G	therapeutic	Cetuximab;panitumumab	resistance	colon;		The NCCN Colon/Rectal Cancer Panel believes that RAS mutation status should be determined at diagnosis of stage IV disease. Patients with any known RAS mutation should not be treated with either cetuximab or panitumumab	0.917572
KRAS	exon-4:KRAS:ENST00000256078:c.353G>C	therapeutic	Cetuximab;panitumumab	resistance	colon;		The NCCN Colon/Rectal Cancer Panel believes that RAS mutation status should be determined at diagnosis of stage IV disease. Patients with any known RAS mutation should not be treated with either cetuximab or panitumumab	0.941053
KRAS	exon-4:KRAS:ENST00000256078:c.404G>C	therapeutic	Cetuximab;panitumumab	resistance	colon;		The NCCN Colon/Rectal Cancer Panel believes that RAS mutation status should be determined at diagnosis of stage IV disease. Patients with any known RAS mutation should not be treated with either cetuximab or panitumumab	0.942503
NRAS	exon-3:NRAS:ENST00000369535:c.120C>A	therapeutic	Cetuximab;panitumumab	resistance	colon;		The NCCN Colon/Rectal Cancer Panel believes that RAS mutation status should be determined at diagnosis of stage IV disease. Patients with any known RAS mutation should not be treated with either cetuximab or panitumumab	0.963381
NRAS	exon-4:NRAS:ENST00000369535:c.392A>G	therapeutic	Cetuximab;panitumumab	resistance	colon;		The NCCN Colon/Rectal Cancer Panel believes that RAS mutation status should be determined at diagnosis of stage IV disease. Patients with any known RAS mutation should not be treated with either cetuximab or panitumumab	0.913776
BRAF	V600E	therapeutic	Cetuximab;panitumumab;vemurafenib	resistance	colon;		The panel believes that evidence increasingly suggests that BRAF V600E mutation makes response to panitumumab or cetuximab, as single agents or in combination with cytotoxic chemotherapy, highly unlikely, unless given with a BRAF inhibitor
KIT	exon-11:KIT:ENST00000288135:c.1710C>A	therapeutic	KIT inhibitors (eg, imatinib, sunitinib, nilotinib)	sensitive	melanoma;		KIT IHC testing may be used as a screening tool for assessment of KIT status in acral lentiginous or mucosal melanoma. Due to the wide range of different KIT mutations and lack of widespread use of this test, confirmatory C_KIT molecular testing is encouraged to avoid false positives or negatives	0.971426
BRAF	K601	therapeutic	Single therapy BRAF inhibitors(dabrafenib or vemurafenib);adjuvant therapy (dabrafenib/trametinib)	sensitive	melanoma;	based on multiple clinical trials and studies, and yet to be approved by NCCN panel
BRAF	L597	therapeutic	Single therapy BRAF inhibitors(dabrafenib or vemurafenib);adjuvant therapy (dabrafenib/trametinib)	sensitive	melanoma;	based on multiple clinical trials and studies, and yet to be approved by NCCN panel
BRAF	V600*	therapeutic	Single therapy BRAF inhibitors(dabrafenib or vemurafenib);adjuvant therapy (dabrafenib/trametinib)	sensitive	melanoma;		dabrafenib/trametinib combination therapy is currently the BRAF_targeted adjuvant treatment of choice in melanoma, however dabrafenib/trametinib is not a recommended adjuvant treatment option for resected stage IV disease
NRAS	NRAS:ENST00000369535:c.181C>A	therapeutic	Binimetinib	uncertain	melanoma;		Binimetinib for NRAS mutated tumors that have progressed after prior immune checkpoint inhibitor therapy (category 2B:based upon lower_level evidence, there is NCCN consensus that the intervention is appropriate)	0.931289
NRAS	NRAS:ENST00000369535:c.182A>C	therapeutic	Binimetinib	uncertain	melanoma;		Binimetinib for NRAS mutated tumors that have progressed after prior immune checkpoint inhibitor therapy (category 2B:based upon lower_level evidence, there is NCCN consensus that the intervention is appropriate)	0.938998
NRAS	NRAS:ENST00000369535:c.203G>C	therapeutic	Binimetinib	uncertain	melanoma;		Binimetinib for NRAS mutated tumors that have progressed after prior immune checkpoint inhibitor therapy (category 2B:based upon lower_level evidence, there is NCCN consensus that the intervention is appropriate)	0.943676
NRAS	NRAS:ENST00000369535:c.248C>T	therapeutic	Binimetinib	uncertain	melanoma;		Binimetinib for NRAS mutated tumors that have progressed after prior immune checkpoint inhibitor therapy (category 2B:based upon lower_level evidence, there is NCCN consensus that the intervention is appropriate)	0.901744
NRAS	NRAS:ENST00000369535:c.461A>G	therapeutic	Binimetinib	uncertain	melanoma;		Binimetinib for NRAS mutated tumors that have progressed after prior immune checkpoint inhibitor therapy (category 2B:based upon lower_level evidence, there is NCCN consensus that the intervention is appropriate)	0.892931
EGFR;	L858R	therapeutic	EGFR TKIs (e.g. rlotinib, gefitinib, afatinib, osimertinib, and dacomitinib)	sensitive	nsclc;
EGFR;	L861Q	therapeutic	EGFR TKIs (e.g. rlotinib, gefitinib, afatinib, osimertinib, and dacomitinib)	sensitive	nsclc;
EGFR;	G719X	therapeutic	EGFR TKIs (e.g. rlotinib, gefitinib, afatinib, osimertinib, and dacomitinib)	sensitive	nsclc;
EGFR;	S768I	therapeutic	EGFR TKIs (e.g. rlotinib, gefitinib, afatinib, osimertinib, and dacomitinib)	sensitive	nsclc;
EGFR	T790M	therapeutic	EGFR TKIs;only osimertinib	sensitive to osimertinib;resistance to EGFR TKIs	nsclc;		The NCCN NSCLC panel voted that osimertinib is a preferred first_line therapy option (category 1) regardless of pre_treatment T790M status
BRAF	V600E	therapeutic	Single therapy BRAF inhibitors(dabrafenib or vemurafenib);adjuvant therapy (dabrafenib/trametinib)	sensitive	nsclc;
MET	c.2888_35-2888_17del	therapeutic	Crizotinib	sensitive	nsclc;		Crizotinib is recommended as targeted therapy (category 2A) by the NCCN NSCLC panel
MET	c.2888_35-2888del	therapeutic	Crizotinib	sensitive	nsclc;		Crizotinib is recommended as targeted therapy (category 2A) by the NCCN NSCLC panel
MET	c.2888_28-2888_14del	therapeutic	Crizotinib	sensitive	nsclc;		Crizotinib is recommended as targeted therapy (category 2A) by the NCCN NSCLC panel
MET	c.2888_22-2888_2del	therapeutic	Crizotinib	sensitive	nsclc;		Crizotinib is recommended as targeted therapy (category 2A) by the NCCN NSCLC panel
MET	c.2888_21-2888_5del	therapeutic	Crizotinib	sensitive	nsclc;		Crizotinib is recommended as targeted therapy (category 2A) by the NCCN NSCLC panel
MET	c.2888_20-2888_1del	therapeutic	Crizotinib	sensitive	nsclc;		Crizotinib is recommended as targeted therapy (category 2A) by the NCCN NSCLC panel
MET	c.2888_20-2939del	therapeutic	Crizotinib	sensitive	nsclc;		Crizotinib is recommended as targeted therapy (category 2A) by the NCCN NSCLC panel
MET	c.2888_19-2888_3del	therapeutic	Crizotinib	sensitive	nsclc;		Crizotinib is recommended as targeted therapy (category 2A) by the NCCN NSCLC panel
MET	c.2888_7-2920del	therapeutic	Crizotinib	sensitive	nsclc;		Crizotinib is recommended as targeted therapy (category 2A) by the NCCN NSCLC panel
MET	c.2888_2-2915del	therapeutic	Crizotinib	sensitive	nsclc;		Crizotinib is recommended as targeted therapy (category 2A) by the NCCN NSCLC panel
MET	c.2903-3028�	therapeutic	Crizotinib	sensitive	nsclc;		Crizotinib is recommended as targeted therapy (category 2A) by the NCCN NSCLC panel
MET	c.2905-2940del	therapeutic	Crizotinib	sensitive	nsclc;		Crizotinib is recommended as targeted therapy (category 2A) by the NCCN NSCLC panel
MET	c.3010-3028�	therapeutic	Crizotinib	sensitive	nsclc;		Crizotinib is recommended as targeted therapy (category 2A) by the NCCN NSCLC panel
MET	c.3018-3028�	therapeutic	Crizotinib	sensitive	nsclc;		Crizotinib is recommended as targeted therapy (category 2A) by the NCCN NSCLC panel
MET	c.3020-3028?	therapeutic	Crizotinib	sensitive	nsclc;		Crizotinib is recommended as targeted therapy (category 2A) by the NCCN NSCLC panel
MET	c.3025-3027GAA>G fs	therapeutic	Crizotinib	sensitive	nsclc;		Crizotinib is recommended as targeted therapy (category 2A) by the NCCN NSCLC panel
MET	c.3028G>A	therapeutic	Crizotinib	sensitive	nsclc;		Crizotinib is recommended as targeted therapy (category 2A) by the NCCN NSCLC panel
MET	c.3028G>A	therapeutic	Crizotinib	sensitive	nsclc;		Crizotinib is recommended as targeted therapy (category 2A) by the NCCN NSCLC panel
MET	c.1702_2A>T	therapeutic	Crizotinib	sensitive	nsclc;		Crizotinib is recommended as targeted therapy (category 2A) by the NCCN NSCLC panel
MET	c.3028G>A	therapeutic	Crizotinib	sensitive	nsclc;		Crizotinib is recommended as targeted therapy (category 2A) by the NCCN NSCLC panel
MET	c.3028?>T	therapeutic	Crizotinib	sensitive	nsclc;		Crizotinib is recommended as targeted therapy (category 2A) by the NCCN NSCLC panel
MET	c.3028?>T	therapeutic	Crizotinib	sensitive	nsclc;		Crizotinib is recommended as targeted therapy (category 2A) by the NCCN NSCLC panel
MET	c.3028?>T	therapeutic	Crizotinib	sensitive	nsclc;		Crizotinib is recommended as targeted therapy (category 2A) by the NCCN NSCLC panel
MET	c.3028�_3028�	therapeutic	Crizotinib	sensitive	nsclc;		Crizotinib is recommended as targeted therapy (category 2A) by the NCCN NSCLC panel
MET	c.3028?>C	therapeutic	Crizotinib	sensitive	nsclc;		Crizotinib is recommended as targeted therapy (category 2A) by the NCCN NSCLC panel
MET	c.3028?>C	therapeutic	Crizotinib	sensitive	nsclc;		Crizotinib is recommended as targeted therapy (category 2A) by the NCCN NSCLC panel
MET	c.3028?>C	therapeutic	Crizotinib	sensitive	nsclc;		Crizotinib is recommended as targeted therapy (category 2A) by the NCCN NSCLC panel
MET	c.3028?>C	therapeutic	Crizotinib	sensitive	nsclc;		Crizotinib is recommended as targeted therapy (category 2A) by the NCCN NSCLC panel
MET	c.2888_19>2888_2delCTTTCTCTCTGTTTTAA	therapeutic	Crizotinib	sensitive	nsclc;		Crizotinib is recommended as targeted therapy (category 2A) by the NCCN NSCLC panel
MET	c.3028G>C	therapeutic	Crizotinib	sensitive	nsclc;		Crizotinib is recommended as targeted therapy (category 2A) by the NCCN NSCLC panel
MET	c.3028?>A	therapeutic	Crizotinib	sensitive	nsclc;		Crizotinib is recommended as targeted therapy (category 2A) by the NCCN NSCLC panel
MET	c.3024-3028delAGAAGGTATATT	therapeutic	Crizotinib	sensitive	nsclc;		Crizotinib is recommended as targeted therapy (category 2A) by the NCCN NSCLC panel
MET	c.3017-3028delCTTTTCCAGAA	therapeutic	Crizotinib	sensitive	nsclc;		Crizotinib is recommended as targeted therapy (category 2A) by the NCCN NSCLC panel
KRAS;	KRAS:ENST00000256078:c.34G>A	prognostic;therapeutic	EGFR Tyrosine Kinase inhebitors (TKIs)	resistance	nsclc;		Patients with KRAS mutations appear to have a shorter survival than patients with wild_type KRAS; therefore KRASmutations are prognostic biomarkers.Targeted therapy is not currently available for patients with KRAS mutations, although immune checkpoint inhibitors appear to be effective; MEK inhibitors are in clinical trials	0.902584
KRAS;	KRAS:ENST00000256078:c.34G>T	prognostic;therapeutic	EGFR Tyrosine Kinase inhebitors (TKIs)	resistance	nsclc;		Patients with KRAS mutations appear to have a shorter survival than patients with wild_type KRAS; therefore KRASmutations are prognostic biomarkers.Targeted therapy is not currently available for patients with KRAS mutations, although immune checkpoint inhibitors appear to be effective; MEK inhibitors are in clinical trials	0.93116
KRAS;	KRAS:ENST00000256078:c.436G>A	prognostic;therapeutic	EGFR Tyrosine Kinase inhebitors (TKIs)	resistance	nsclc;		Patients with KRAS mutations appear to have a shorter survival than patients with wild_type KRAS; therefore KRASmutations are prognostic biomarkers.Targeted therapy is not currently available for patients with KRAS mutations, although immune checkpoint inhibitors appear to be effective; MEK inhibitors are in clinical trials	0.951882
KRAS;	KRAS:ENST00000256078:c.35G>A	prognostic;therapeutic	EGFR Tyrosine Kinase inhebitors (TKIs)	resistance	nsclc;		Patients with KRAS mutations appear to have a shorter survival than patients with wild_type KRAS; therefore KRASmutations are prognostic biomarkers.Targeted therapy is not currently available for patients with KRAS mutations, although immune checkpoint inhibitors appear to be effective; MEK inhibitors are in clinical trials	0.910278
KRAS;	KRAS:ENST00000256078:c.35G>T	prognostic;therapeutic	EGFR Tyrosine Kinase inhebitors (TKIs)	resistance	nsclc;		Patients with KRAS mutations appear to have a shorter survival than patients with wild_type KRAS; therefore KRASmutations are prognostic biomarkers.Targeted therapy is not currently available for patients with KRAS mutations, although immune checkpoint inhibitors appear to be effective; MEK inhibitors are in clinical trials	0.922671
KRAS;	KRAS:ENST00000256078:c.38G>A	prognostic;therapeutic	EGFR Tyrosine Kinase inhebitors (TKIs)	resistance	nsclc;		Patients with KRAS mutations appear to have a shorter survival than patients with wild_type KRAS; therefore KRASmutations are prognostic biomarkers.Targeted therapy is not currently available for patients with KRAS mutations, although immune checkpoint inhibitors appear to be effective; MEK inhibitors are in clinical trials	0.912095
KRAS;	KRAS:ENST00000256078:c.176C>A	prognostic;therapeutic	EGFR Tyrosine Kinase inhebitors (TKIs)	resistance	nsclc;		Patients with KRAS mutations appear to have a shorter survival than patients with wild_type KRAS; therefore KRASmutations are prognostic biomarkers.Targeted therapy is not currently available for patients with KRAS mutations, although immune checkpoint inhibitors appear to be effective; MEK inhibitors are in clinical trials	0.936508
KRAS;	KRAS:ENST00000256078:c.35G>C	prognostic;therapeutic	EGFR Tyrosine Kinase inhebitors (TKIs)	resistance	nsclc;		Patients with KRAS mutations appear to have a shorter survival than patients with wild_type KRAS; therefore KRASmutations are prognostic biomarkers.Targeted therapy is not currently available for patients with KRAS mutations, although immune checkpoint inhibitors appear to be effective; MEK inhibitors are in clinical trials	0.91648
KRAS;	KRAS:ENST00000256078:c.181C>A	prognostic;therapeutic	EGFR Tyrosine Kinase inhebitors (TKIs)	resistance	nsclc;		Patients with KRAS mutations appear to have a shorter survival than patients with wild_type KRAS; therefore KRASmutations are prognostic biomarkers.Targeted therapy is not currently available for patients with KRAS mutations, although immune checkpoint inhibitors appear to be effective; MEK inhibitors are in clinical trials	0.945048
KRAS;	KRAS:ENST00000256078:c.182A>G	prognostic;therapeutic	EGFR Tyrosine Kinase inhebitors (TKIs)	resistance	nsclc;		Patients with KRAS mutations appear to have a shorter survival than patients with wild_type KRAS; therefore KRASmutations are prognostic biomarkers.Targeted therapy is not currently available for patients with KRAS mutations, although immune checkpoint inhibitors appear to be effective; MEK inhibitors are in clinical trials	0.911063
KRAS;	KRAS:ENST00000256078:c.184G>A	prognostic;therapeutic	EGFR Tyrosine Kinase inhebitors (TKIs)	resistance	nsclc;		Patients with KRAS mutations appear to have a shorter survival than patients with wild_type KRAS; therefore KRASmutations are prognostic biomarkers.Targeted therapy is not currently available for patients with KRAS mutations, although immune checkpoint inhibitors appear to be effective; MEK inhibitors are in clinical trials	0.951342
KRAS;	KRAS:ENST00000256078:c.34G>C	prognostic;therapeutic	EGFR Tyrosine Kinase inhebitors (TKIs)	resistance	nsclc;		Patients with KRAS mutations appear to have a shorter survival than patients with wild_type KRAS; therefore KRASmutations are prognostic biomarkers.Targeted therapy is not currently available for patients with KRAS mutations, although immune checkpoint inhibitors appear to be effective; MEK inhibitors are in clinical trials	0.915109
KRAS;	KRAS:ENST00000256078:c.37G>T	prognostic;therapeutic	EGFR Tyrosine Kinase inhebitors (TKIs)	resistance	nsclc;		Patients with KRAS mutations appear to have a shorter survival than patients with wild_type KRAS; therefore KRASmutations are prognostic biomarkers.Targeted therapy is not currently available for patients with KRAS mutations, although immune checkpoint inhibitors appear to be effective; MEK inhibitors are in clinical trials	0.929283
KRAS;	KRAS:ENST00000256078:c.64C>A	prognostic;therapeutic	EGFR Tyrosine Kinase inhebitors (TKIs)	resistance	nsclc;		Patients with KRAS mutations appear to have a shorter survival than patients with wild_type KRAS; therefore KRASmutations are prognostic biomarkers.Targeted therapy is not currently available for patients with KRAS mutations, although immune checkpoint inhibitors appear to be effective; MEK inhibitors are in clinical trials	0.944597
KRAS;	KRAS:ENST00000256078:c.182A>T	prognostic;therapeutic	EGFR Tyrosine Kinase inhebitors (TKIs)	resistance	nsclc;		Patients with KRAS mutations appear to have a shorter survival than patients with wild_type KRAS; therefore KRASmutations are prognostic biomarkers.Targeted therapy is not currently available for patients with KRAS mutations, although immune checkpoint inhibitors appear to be effective; MEK inhibitors are in clinical trials	0.912028
KRAS;	KRAS:ENST00000256078:c.437C>T	prognostic;therapeutic	EGFR Tyrosine Kinase inhebitors (TKIs)	resistance	nsclc;		Patients with KRAS mutations appear to have a shorter survival than patients with wild_type KRAS; therefore KRASmutations are prognostic biomarkers.Targeted therapy is not currently available for patients with KRAS mutations, although immune checkpoint inhibitors appear to be effective; MEK inhibitors are in clinical trials	0.940928
KRAS;	KRAS:ENST00000256078:c.106A>T	prognostic;therapeutic	EGFR Tyrosine Kinase inhebitors (TKIs)	resistance	nsclc;		Patients with KRAS mutations appear to have a shorter survival than patients with wild_type KRAS; therefore KRASmutations are prognostic biomarkers.Targeted therapy is not currently available for patients with KRAS mutations, although immune checkpoint inhibitors appear to be effective; MEK inhibitors are in clinical trials	0.898343
KRAS;	KRAS:ENST00000256078:c.436G>C	prognostic;therapeutic	EGFR Tyrosine Kinase inhebitors (TKIs)	resistance	nsclc;		Patients with KRAS mutations appear to have a shorter survival than patients with wild_type KRAS; therefore KRASmutations are prognostic biomarkers.Targeted therapy is not currently available for patients with KRAS mutations, although immune checkpoint inhibitors appear to be effective; MEK inhibitors are in clinical trials	0.968872
KRAS;	KRAS:ENST00000256078:c.187G>A	prognostic;therapeutic	EGFR Tyrosine Kinase inhebitors (TKIs)	resistance	nsclc;		Patients with KRAS mutations appear to have a shorter survival than patients with wild_type KRAS; therefore KRASmutations are prognostic biomarkers.Targeted therapy is not currently available for patients with KRAS mutations, although immune checkpoint inhibitors appear to be effective; MEK inhibitors are in clinical trials	0.955874
KRAS;	KRAS:ENST00000256078:c.218G>T	prognostic;therapeutic	EGFR Tyrosine Kinase inhebitors (TKIs)	resistance	nsclc;		Patients with KRAS mutations appear to have a shorter survival than patients with wild_type KRAS; therefore KRASmutations are prognostic biomarkers.Targeted therapy is not currently available for patients with KRAS mutations, although immune checkpoint inhibitors appear to be effective; MEK inhibitors are in clinical trials	0.922137
KRAS;	KRAS:ENST00000256078:c.176C>G	prognostic;therapeutic	EGFR Tyrosine Kinase inhebitors (TKIs)	resistance	nsclc;		Patients with KRAS mutations appear to have a shorter survival than patients with wild_type KRAS; therefore KRASmutations are prognostic biomarkers.Targeted therapy is not currently available for patients with KRAS mutations, although immune checkpoint inhibitors appear to be effective; MEK inhibitors are in clinical trials	0.935787
KRAS;	KRAS:ENST00000256078:c.38G>T	prognostic;therapeutic	EGFR Tyrosine Kinase inhebitors (TKIs)	resistance	nsclc;		Patients with KRAS mutations appear to have a shorter survival than patients with wild_type KRAS; therefore KRASmutations are prognostic biomarkers.Targeted therapy is not currently available for patients with KRAS mutations, although immune checkpoint inhibitors appear to be effective; MEK inhibitors are in clinical trials	0.91648
KRAS;	KRAS:ENST00000256078:c.59C>G	prognostic;therapeutic	EGFR Tyrosine Kinase inhebitors (TKIs)	resistance	nsclc;		Patients with KRAS mutations appear to have a shorter survival than patients with wild_type KRAS; therefore KRASmutations are prognostic biomarkers.Targeted therapy is not currently available for patients with KRAS mutations, although immune checkpoint inhibitors appear to be effective; MEK inhibitors are in clinical trials	0.931599
KRAS;	KRAS:ENST00000256078:c.491G>A	prognostic;therapeutic	EGFR Tyrosine Kinase inhebitors (TKIs)	resistance	nsclc;		Patients with KRAS mutations appear to have a shorter survival than patients with wild_type KRAS; therefore KRASmutations are prognostic biomarkers.Targeted therapy is not currently available for patients with KRAS mutations, although immune checkpoint inhibitors appear to be effective; MEK inhibitors are in clinical trials	0.940623
KRAS	Q61L;	therapeutic	cetuximab and /or panitumumab	resistance	rectal;		The panel therefore strongly recommends RAS(KRAS/NRAS) genotyping of tumor tissue (either primary tumor or metastasis) in all patients with metastatic colorectal cancer. Patients with known KRASor NRAS mutations,including G13D, should not be treated with either cetuximab or panitumumab, either alone or in combination with other anticancer agents, because they have virtually no chance of benefit a…
KRAS	A146P;	therapeutic	cetuximab and /or panitumumab	resistance	rectal;		The panel therefore strongly recommends RAS(KRAS/NRAS) genotyping of tumor tissue (either primary tumor or metastasis) in all patients with metastatic colorectal cancer. Patients with known KRASor NRAS mutations,including G13D, should not be treated with either cetuximab or panitumumab, either alone or in combination with other anticancer agents, because they have virtually no chance of benefit a…
KRAS	A146V;	therapeutic	cetuximab and /or panitumumab	resistance	rectal;		The panel therefore strongly recommends RAS(KRAS/NRAS) genotyping of tumor tissue (either primary tumor or metastasis) in all patients with metastatic colorectal cancer. Patients with known KRASor NRAS mutations,including G13D, should not be treated with either cetuximab or panitumumab, either alone or in combination with other anticancer agents, because they have virtually no chance of benefit a…
KRAS	A146T;	therapeutic	cetuximab and /or panitumumab	resistance	rectal;		The panel therefore strongly recommends RAS(KRAS/NRAS) genotyping of tumor tissue (either primary tumor or metastasis) in all patients with metastatic colorectal cancer. Patients with known KRASor NRAS mutations,including G13D, should not be treated with either cetuximab or panitumumab, either alone or in combination with other anticancer agents, because they have virtually no chance of benefit a…
KRAS	G13S;	therapeutic	cetuximab and /or panitumumab	resistance	rectal;		The panel therefore strongly recommends RAS(KRAS/NRAS) genotyping of tumor tissue (either primary tumor or metastasis) in all patients with metastatic colorectal cancer. Patients with known KRASor NRAS mutations,including G13D, should not be treated with either cetuximab or panitumumab, either alone or in combination with other anticancer agents, because they have virtually no chance of benefit a…
KRAS	Q61K;	therapeutic	cetuximab and /or panitumumab	resistance	rectal;		The panel therefore strongly recommends RAS(KRAS/NRAS) genotyping of tumor tissue (either primary tumor or metastasis) in all patients with metastatic colorectal cancer. Patients with known KRASor NRAS mutations,including G13D, should not be treated with either cetuximab or panitumumab, either alone or in combination with other anticancer agents, because they have virtually no chance of benefit a…
KRAS	G13V;	therapeutic	cetuximab and /or panitumumab	resistance	rectal;		The panel therefore strongly recommends RAS(KRAS/NRAS) genotyping of tumor tissue (either primary tumor or metastasis) in all patients with metastatic colorectal cancer. Patients with known KRASor NRAS mutations,including G13D, should not be treated with either cetuximab or panitumumab, either alone or in combination with other anticancer agents, because they have virtually no chance of benefit a…
KRAS	Q22K;	therapeutic	cetuximab and /or panitumumab	resistance	rectal;		The panel therefore strongly recommends RAS(KRAS/NRAS) genotyping of tumor tissue (either primary tumor or metastasis) in all patients with metastatic colorectal cancer. Patients with known KRASor NRAS mutations,including G13D, should not be treated with either cetuximab or panitumumab, either alone or in combination with other anticancer agents, because they have virtually no chance of benefit a…
KRAS	G12R;	therapeutic	cetuximab and /or panitumumab	resistance	rectal;		The panel therefore strongly recommends RAS(KRAS/NRAS) genotyping of tumor tissue (either primary tumor or metastasis) in all patients with metastatic colorectal cancer. Patients with known KRASor NRAS mutations,including G13D, should not be treated with either cetuximab or panitumumab, either alone or in combination with other anticancer agents, because they have virtually no chance of benefit a…
KRAS	K117N;	therapeutic	cetuximab and /or panitumumab	resistance	rectal;		The panel therefore strongly recommends RAS(KRAS/NRAS) genotyping of tumor tissue (either primary tumor or metastasis) in all patients with metastatic colorectal cancer. Patients with known KRASor NRAS mutations,including G13D, should not be treated with either cetuximab or panitumumab, either alone or in combination with other anticancer agents, because they have virtually no chance of benefit a…
KRAS	Q61H	therapeutic	cetuximab and /or panitumumab	resistance	rectal;		The panel therefore strongly recommends RAS(KRAS/NRAS) genotyping of tumor tissue (either primary tumor or metastasis) in all patients with metastatic colorectal cancer. Patients with known KRASor NRAS mutations,including G13D, should not be treated with either cetuximab or panitumumab, either alone or in combination with other anticancer agents, because they have virtually no chance of benefit a…
KRAS	G12S;	therapeutic	cetuximab and /or panitumumab	resistance	rectal;		The panel therefore strongly recommends RAS(KRAS/NRAS) genotyping of tumor tissue (either primary tumor or metastasis) in all patients with metastatic colorectal cancer. Patients with known KRASor NRAS mutations,including G13D, should not be treated with either cetuximab or panitumumab, either alone or in combination with other anticancer agents, because they have virtually no chance of benefit a…
KRAS	G12V;	therapeutic	cetuximab and /or panitumumab	resistance	rectal;		The panel therefore strongly recommends RAS(KRAS/NRAS) genotyping of tumor tissue (either primary tumor or metastasis) in all patients with metastatic colorectal cancer. Patients with known KRASor NRAS mutations,including G13D, should not be treated with either cetuximab or panitumumab, either alone or in combination with other anticancer agents, because they have virtually no chance of benefit a…
KRAS	G12A;	therapeutic	cetuximab and /or panitumumab	resistance	rectal;		The panel therefore strongly recommends RAS(KRAS/NRAS) genotyping of tumor tissue (either primary tumor or metastasis) in all patients with metastatic colorectal cancer. Patients with known KRASor NRAS mutations,including G13D, should not be treated with either cetuximab or panitumumab, either alone or in combination with other anticancer agents, because they have virtually no chance of benefit a…
KRAS	G12C;	therapeutic	cetuximab and /or panitumumab	resistance	rectal;		The panel therefore strongly recommends RAS(KRAS/NRAS) genotyping of tumor tissue (either primary tumor or metastasis) in all patients with metastatic colorectal cancer. Patients with known KRASor NRAS mutations,including G13D, should not be treated with either cetuximab or panitumumab, either alone or in combination with other anticancer agents, because they have virtually no chance of benefit a…
KRAS	G12D;	therapeutic	cetuximab and /or panitumumab	resistance	rectal;		The panel therefore strongly recommends RAS(KRAS/NRAS) genotyping of tumor tissue (either primary tumor or metastasis) in all patients with metastatic colorectal cancer. Patients with known KRASor NRAS mutations,including G13D, should not be treated with either cetuximab or panitumumab, either alone or in combination with other anticancer agents, because they have virtually no chance of benefit a…
KRAS	Q61P;	therapeutic	cetuximab and /or panitumumab	resistance	rectal;		The panel therefore strongly recommends RAS(KRAS/NRAS) genotyping of tumor tissue (either primary tumor or metastasis) in all patients with metastatic colorectal cancer. Patients with known KRASor NRAS mutations,including G13D, should not be treated with either cetuximab or panitumumab, either alone or in combination with other anticancer agents, because they have virtually no chance of benefit a…
KRAS	Q61R;	therapeutic	cetuximab and /or panitumumab	resistance	rectal;		The panel therefore strongly recommends RAS(KRAS/NRAS) genotyping of tumor tissue (either primary tumor or metastasis) in all patients with metastatic colorectal cancer. Patients with known KRASor NRAS mutations,including G13D, should not be treated with either cetuximab or panitumumab, either alone or in combination with other anticancer agents, because they have virtually no chance of benefit a…
KRAS	G13D;	therapeutic	cetuximab and /or panitumumab	resistance	rectal;		The panel therefore strongly recommends RAS(KRAS/NRAS) genotyping of tumor tissue (either primary tumor or metastasis) in all patients with metastatic colorectal cancer. Patients with known KRASor NRAS mutations,including G13D, should not be treated with either cetuximab or panitumumab, either alone or in combination with other anticancer agents, because they have virtually no chance of benefit a…
KRAS	G13C;	therapeutic	cetuximab and /or panitumumab	resistance	rectal;		The panel therefore strongly recommends RAS(KRAS/NRAS) genotyping of tumor tissue (either primary tumor or metastasis) in all patients with metastatic colorectal cancer. Patients with known KRASor NRAS mutations,including G13D, should not be treated with either cetuximab or panitumumab, either alone or in combination with other anticancer agents, because they have virtually no chance of benefit a…
KRAS	G13A;	therapeutic	cetuximab and /or panitumumab	resistance	rectal;		The panel therefore strongly recommends RAS(KRAS/NRAS) genotyping of tumor tissue (either primary tumor or metastasis) in all patients with metastatic colorectal cancer. Patients with known KRASor NRAS mutations,including G13D, should not be treated with either cetuximab or panitumumab, either alone or in combination with other anticancer agents, because they have virtually no chance of benefit a…
KRAS	G13R;	therapeutic	cetuximab and /or panitumumab	resistance	rectal;		The panel therefore strongly recommends RAS(KRAS/NRAS) genotyping of tumor tissue (either primary tumor or metastasis) in all patients with metastatic colorectal cancer. Patients with known KRASor NRAS mutations,including G13D, should not be treated with either cetuximab or panitumumab, either alone or in combination with other anticancer agents, because they have virtually no chance of benefit a…
NRAS	G12D;	therapeutic	cetuximab and /or panitumumab	resistance	rectal;		The panel therefore strongly recommends RAS(KRAS/NRAS) genotyping of tumor tissue (either primary tumor or metastasis) in all patients with metastatic colorectal cancer. Patients with known KRASor NRAS mutations,including G13D, should not be treated with either cetuximab or panitumumab, either alone or in combination with other anticancer agents, because they have virtually no chance of benefit a…
NRAS	G12A;	therapeutic	cetuximab and /or panitumumab	resistance	rectal;		The panel therefore strongly recommends RAS(KRAS/NRAS) genotyping of tumor tissue (either primary tumor or metastasis) in all patients with metastatic colorectal cancer. Patients with known KRASor NRAS mutations,including G13D, should not be treated with either cetuximab or panitumumab, either alone or in combination with other anticancer agents, because they have virtually no chance of benefit a…
NRAS	G12C;	therapeutic	cetuximab and /or panitumumab	resistance	rectal;		The panel therefore strongly recommends RAS(KRAS/NRAS) genotyping of tumor tissue (either primary tumor or metastasis) in all patients with metastatic colorectal cancer. Patients with known KRASor NRAS mutations,including G13D, should not be treated with either cetuximab or panitumumab, either alone or in combination with other anticancer agents, because they have virtually no chance of benefit a…
NRAS	G12V;	therapeutic	cetuximab and /or panitumumab	resistance	rectal;		The panel therefore strongly recommends RAS(KRAS/NRAS) genotyping of tumor tissue (either primary tumor or metastasis) in all patients with metastatic colorectal cancer. Patients with known KRASor NRAS mutations,including G13D, should not be treated with either cetuximab or panitumumab, either alone or in combination with other anticancer agents, because they have virtually no chance of benefit a…
NRAS	G12S;	therapeutic	cetuximab and /or panitumumab	resistance	rectal;		The panel therefore strongly recommends RAS(KRAS/NRAS) genotyping of tumor tissue (either primary tumor or metastasis) in all patients with metastatic colorectal cancer. Patients with known KRASor NRAS mutations,including G13D, should not be treated with either cetuximab or panitumumab, either alone or in combination with other anticancer agents, because they have virtually no chance of benefit a…
NRAS	Q61R;	therapeutic	cetuximab and /or panitumumab	resistance	rectal;		The panel therefore strongly recommends RAS(KRAS/NRAS) genotyping of tumor tissue (either primary tumor or metastasis) in all patients with metastatic colorectal cancer. Patients with known KRASor NRAS mutations,including G13D, should not be treated with either cetuximab or panitumumab, either alone or in combination with other anticancer agents, because they have virtually no chance of benefit a…
NRAS	Q61K;	therapeutic	cetuximab and /or panitumumab	resistance	rectal;		The panel therefore strongly recommends RAS(KRAS/NRAS) genotyping of tumor tissue (either primary tumor or metastasis) in all patients with metastatic colorectal cancer. Patients with known KRASor NRAS mutations,including G13D, should not be treated with either cetuximab or panitumumab, either alone or in combination with other anticancer agents, because they have virtually no chance of benefit a…
BRAF	V600E	therapeutic	BRAF inhibitors (e.g. vemurafenib) with anti_EGFR (panitumumab or cetuximab)	sensitive	rectal;		The panel believes that evidence increasingly suggests that BRAFV 600E mutation makes response to panitumumab or cetuximab, as single agents or in combination with cytotoxic chemotherapy, highly unlikely, unless given with a BRAF inhibitor (eg, vemurafenib)
