# Supplementary material for: Clinically actionable cancer somatic variants (CACSV): a tumor interpreted dataset for analytical workflows
Source: BMC Med Genomics. 2022 Apr 25;15:95. doi: 10.1186/s12920-022-01235-7 (PMC9036759; doi:10.1186/s12920-022-01235-7)
Supplement: Supplementary file 3 — Additional file 3: Table S3. List of OncoKB unspecified variants that have the same described mutational consequence and are predicted to be deleterious by two somatic variant predictors (intOgen & CScape). [file 12920_2022_1235_MOESM3_ESM.xlsx]

## Sheet: OncoKB_unspecified-alterations.
Genetic variant	Cscape score
BRCA2:ENST00000380152:c.9155G>A	0.916852
NF1:ENST00000358273:c.1259A>T	0.903898
NF1:ENST00000358273:c.3158C>A	0.98974
RET:ENST00000355710:c.2735G>A	0.937402
PTEN:ENST00000371953:c.164�>T	0.979977
EZH2:ENST00000460911:c.677C>T	0.920979
ERCC2:ENST00000391945:c.221C>A	0.982478
PTEN:ENST00000371953:c.448G>T	0.989807
PIK3CA:ENST00000263967:c.1030G>A	0.896724
FGFR1:ENST00000425967:c.1837G>A	0.948254
FLT3:ENST00000241453:c.2362C>A	0.91893
BRAF:ENST00000288602:c.2191C>T	0.918534
NF1:ENST00000358273:c.3592G>T	0.993473
NF1:ENST00000358273:c.1555C>T	0.988249
PTEN:ENST00000371953:c.485A>T	0.922696
NF1:ENST00000358273:c.2786T>C	0.91739
PTEN:ENST00000371953:c.389G>T	0.919713
MTOR:ENST00000361445:c.6298G>A	0.937729
FGFR3:ENST00000440486:c.1879G>A	0.921978
PDGFRA:ENST00000257290:c.2176G>C	0.944247
ATM:ENST00000278616:c.8851G>T	0.901522
FLT3:ENST00000241453:c.2587G>T	0.893465
NF1:ENST00000358273:c.7053C>G	0.8951
PTEN:ENST00000371953:c.389G>C	0.958862
PTEN:ENST00000371953:c.389G>A	0.949541
CDKN2A:ENST00000304494:c.262G>T	0.92205
MTOR:ENST00000361445:c.4835G>C	0.908347
PTEN:ENST00000371953:c.416T>A	0.981895
RET:ENST00000355710:c.2707G>A	0.954605
ATM:ENST00000278616:c.7240C>T	0.989274
NF1:ENST00000358273:c.5521C>T	0.978381
ATM:ENST00000278616:c.359T>G	0.909473
ATM:ENST00000278616:c.1236G>C	0.912211
ATM:ENST00000278616:c.2245G>A	0.907732
MAP2K1:ENST00000307102:c.323G>A	0.912927
FLT3:ENST00000241453:c.2515G>C	0.921436
NF1:ENST00000358273:c.5647A>C	0.919979
PIK3CA:ENST00000263967:c.1625A>C	0.935163
PIK3CA:ENST00000263967:c.1625A>G	0.951581
FLT3:ENST00000241453:c.2492G>A	0.931972
ATM:ENST00000278616:c.4309A>T	0.981925
MTOR:ENST00000361445:c.6814G>T	0.939991
EZH2:ENST00000460911:c.512T>C	0.893498
NF1:ENST00000358273:c.7123G>C	0.941208
PTEN:ENST00000371953:c.1038C>G	0.963891
BRCA2:ENST00000380152:c.1909�>A	0.955441
BRCA2:ENST00000380152:c.1495C>T	0.916618
FGFR2:ENST00000457416:c.1127A>G	0.891718
MTOR:ENST00000361445:c.2014C>T	0.956973
MTOR:ENST00000361445:c.3644G>C	0.945038
PIK3CA:ENST00000263967:c.3012G>A	0.947641
NF1:ENST00000358273:c.7796C>T	0.953503
MTOR:ENST00000361445:c.2204T>A	0.931849
PDGFRA:ENST00000257290:c.685G>A	0.923153
MTOR:ENST00000361445:c.2147G>A	0.930328
TSC1:ENST00000298552:c.1546C>T	0.982751
MTOR:ENST00000361445:c.5994G>C	0.942051
PIK3CA:ENST00000263967:c.3012G>T	0.944292
CDKN2A:ENST00000304494:c.358G>T	0.984516
PTEN:ENST00000371953:c.176C>G	0.984526
CDKN2A:ENST00000304494:c.322G>A	0.95965
PIK3CA:ENST00000263967:c.277C>T	0.920207
PTEN:ENST00000371953:c.509G>A	0.922569
ATM:ENST00000278616:c.8558C>T	0.916528
KRAS:ENST00000256078:c.181C>A	0.945048
PIK3CA:ENST00000263967:c.3109G>A	0.905629
NF1:ENST00000358273:c.8226C>G	0.965832
NF1:ENST00000358273:c.245C>G	0.9332
ATM:ENST00000278616:c.8174A>G	0.970188
RET:ENST00000355710:c.2617C>T	0.939928
PTEN:ENST00000371953:c.112C>T	0.926955
SF3B1:ENST00000335508:c.2225G>A	0.9008
NF1:ENST00000358273:c.1307C>A	0.989782
BRAF:ENST00000288602:c.2012G>A	0.982435
MTOR:ENST00000361445:c.2150G>T	0.962506
SF3B1:ENST00000335508:c.875G>A	0.950924
MTOR:ENST00000361445:c.2150G>A	0.977433
SF3B1:ENST00000335508:c.1984C>G	0.893895
MTOR:ENST00000361445:c.6536G>A	0.935706
IDH1:ENST00000415913:c.326G>A	0.965414
MTOR:ENST00000361445:c.5668C>T	0.904406
PTEN:ENST00000371953:c.118G>T	0.988604
PTEN:ENST00000371953:c.733C>T	0.988735
IDH1:ENST00000415913:c.97C>T	0.932471
PIK3CA:ENST00000263967:c.311C>G	0.896622
FGFR2:ENST00000457416:c.1681C>T	0.903354
ALK:ENST00000389048:c.3856G>A	0.890051
PIK3CA:ENST00000263967:c.311C>T	0.895663
BRCA1:ENST00000357654:c.2800C>T	0.911691
MTOR:ENST00000361445:c.6797G>C	0.959585
KRAS:ENST00000256078:c.34G>T	0.93116
BRCA1:ENST00000357654:c.604C>T	0.952053
PTEN:ENST00000371953:c.977A>G	0.961586
MTOR:ENST00000361445:c.6098A>T	0.928335
ATM:ENST00000278616:c.3157G>A	0.927227
PIK3CA:ENST00000263967:c.1636C>G	0.945284
PIK3CA:ENST00000263967:c.1636C>A	0.948839
NF1:ENST00000358273:c.4084C>T	0.992775
KRAS:ENST00000256078:c.34G>A	0.902584
KRAS:ENST00000256078:c.34G>C	0.915109
KRAS:ENST00000256078:c.64C>A	0.944597
IDH1:ENST00000415913:c.394C>G	0.962673
FGFR2:ENST00000457416:c.1745C>A	0.924394
BRAF:ENST00000288602:c.683A>T	0.905165
MAP2K1:ENST00000307102:c.361T>A	0.905613
NF1:ENST00000358273:c.8233G>T	0.989648
NF1:ENST00000358273:c.6242T>G	0.987266
PTEN:ENST00000371953:c.766G>T	0.990389
NF1:ENST00000358273:c.5416C>T	0.979907
NF1:ENST00000358273:c.3419C>A	0.99041
NF1:ENST00000358273:c.7810C>T	0.951081
NF1:ENST00000358273:c.2972T>A	0.909262
NF1:ENST00000358273:c.6640G>T	0.994044
NF1:ENST00000358273:c.6019C>T	0.92817
PIK3CA:ENST00000263967:c.1634A>G	0.960085
KIT:ENST00000288135:c.2435G>T	0.90327
EZH2:ENST00000460911:c.1921T>A	0.91281
PIK3CA:ENST00000263967:c.1634A>C	0.929104
NF1:ENST00000358273:c.5680G>C	0.950642
MTOR:ENST00000361445:c.5664C>G	0.897455
IDH1:ENST00000415913:c.704A>G	0.928758
NF1:ENST00000358273:c.2246C>A	0.983021
ATM:ENST00000278616:c.8161G>A	0.961564
TSC2:ENST00000219476:c.2702G>A	0.968063
PTEN:ENST00000371953:c.625G>T	0.981418
ATM:ENST00000278616:c.8161G>T	0.958965
PTEN:ENST00000371953:c.634�>T	0.982368
ERBB2:ENST00000269571:c.2198C>T	0.936963
PTEN:ENST00000371953:c.385G>T	0.98452
SF3B1:ENST00000335508:c.2098A>G	0.96117
BRCA1:ENST00000357654:c.4612C>T	0.954895
FGFR1:ENST00000425967:c.2057A>T	0.922517
KIT:ENST00000288135:c.2446G>T	0.930239
PTEN:ENST00000371953:c.815A>C	0.966212
BRAF:ENST00000288602:c.1099C>T	0.921871
SF3B1:ENST00000335508:c.1876A>G	0.913755
SF3B1:ENST00000335508:c.1876A>C	0.913755
ATM:ENST00000278616:c.8451T>G	0.96337
NF1:ENST00000358273:c.5609G>A	0.959603
SF3B1:ENST00000335508:c.1876A>T	0.916601
CDKN2A:ENST00000304494:c.387C>A	0.97441
PDGFRA:ENST00000257290:c.2669C>T	0.89779
CDKN2A:ENST00000304494:c.387C>G	0.972962
CDKN2A:ENST00000304494:c.148C>T	0.976963
RET:ENST00000355710:c.2857C>T	0.896781
SF3B1:ENST00000335508:c.2639G>A	0.924104
ATM:ENST00000278616:c.7738A>T	0.976233
NF1:ENST00000358273:c.376G>T	0.99326
PTEN:ENST00000371953:c.477G>T	0.930762
NF1:ENST00000358273:c.7501G>T	0.990529
PTEN:ENST00000371953:c.703G>T	0.986628
NF1:ENST00000358273:c.6576T>A	0.966219
ATM:ENST00000278616:c.7867C>T	0.912847
MTOR:ENST00000361445:c.6016G>C	0.948012
MTOR:ENST00000361445:c.6016G>A	0.944008
PTEN:ENST00000371953:c.325G>A	0.930592
ALK:ENST00000389048:c.3806G>A	0.929944
NF1:ENST00000358273:c.6796C>T	0.98349
PTEN:ENST00000371953:c.284C>T	0.892672
PTEN:ENST00000371953:c.271G>T	0.990527
PTEN:ENST00000371953:c.212G>A	0.911432
NF1:ENST00000358273:c.7487C>T	0.942284
BRCA2:ENST00000380152:c.7873A>T	0.979333
BRCA2:ENST00000380152:c.9008G>A	0.952919
PTEN:ENST00000371953:c.517C>T	0.941832
HRAS:ENST00000311189:c.37G>C	0.900257
BRCA2:ENST00000380152:c.7681C>T	0.968898
BRAF:ENST00000288602:c.1790T>A	0.92947
FGFR2:ENST00000457416:c.680G>A	0.947428
BRAF:ENST00000288602:c.1790T>G	0.907837
BRCA2:ENST00000380152:c.8608C>T	0.979299
PTEN:ENST00000371953:c.253G>T	0.890191
PTEN:ENST00000371953:c.131G>A	0.909913
NF1:ENST00000358273:c.1260�>G	0.975593
PIK3CA:ENST00000263967:c.308A>G	0.949308
FGFR2:ENST00000457416:c.1877G>A	0.979409
PTEN:ENST00000371953:c.877G>T	0.985855
EZH2:ENST00000460911:c.1652C>G	0.985258
BRCA2:ENST00000380152:c.9076C>T	0.989203
ALK:ENST00000389048:c.2074G>A	0.922772
PTEN:ENST00000371953:c.661A>T	0.983649
ATM:ENST00000278616:c.5714C>T	0.906873
EZH2:ENST00000460911:c.1715C>A	0.903876
BRCA1:ENST00000357654:c.80�>A	0.968759
ERBB2:ENST00000269571:c.739C>T	0.959395
MTOR:ENST00000361445:c.3811G>A	0.94196
TSC1:ENST00000298552:c.982C>T	0.986419
SF3B1:ENST00000335508:c.2719G>T	0.93947
NF1:ENST00000358273:c.5062G>T	0.984103
ERBB2:ENST00000269571:c.2748G>A	0.948877
TSC1:ENST00000298552:c.611G>T	0.955001
NF1:ENST00000358273:c.1549G>T	0.993867
ATM:ENST00000278616:c.1702A>T	0.954647
FGFR3:ENST00000440486:c.1948A>G	0.919131
PTEN:ENST00000371953:c.402G>C	0.9218
EZH2:ENST00000460911:c.1922A>T	0.931704
BRAF:ENST00000288602:c.310G>T	0.928165
PTEN:ENST00000371953:c.437T>A	0.959328
PTEN:ENST00000371953:c.437T>G	0.961349
ESR1:ENST00000440973:c.1243G>A	0.943554
NF1:ENST00000358273:c.7781G>C	0.907141
EZH2:ENST00000460911:c.1922A>C	0.964125
PIK3CA:ENST00000263967:c.317G>T	0.91786
MTOR:ENST00000361445:c.5917A>T	0.922449
MTOR:ENST00000361445:c.3840G>T	0.914423
BRCA2:ENST00000380152:c.8504C>A	0.95124
ALK:ENST00000389048:c.3724G>A	0.969314
ESR1:ENST00000440973:c.664C>T	0.951679
NF1:ENST00000358273:c.705C>G	0.976773
BRAF:ENST00000288602:c.1406G>C	0.908834
NF1:ENST00000358273:c.7895A>T	0.930042
FGFR3:ENST00000440486:c.730G>A	0.912638
SF3B1:ENST00000335508:c.2111T>C	0.950994
BRAF:ENST00000288602:c.1406G>T	0.904589
MTOR:ENST00000361445:c.2095G>C	0.892685
FLT3:ENST00000241453:c.2503G>C	0.916081
ATM:ENST00000278616:c.7342G>T	0.934856
RET:ENST00000355710:c.2807C>T	0.934528
RET:ENST00000355710:c.3116C>A	0.901081
MAP2K1:ENST00000307102:c.608A>T	0.948655
ERBB2:ENST00000269571:c.2329G>T	0.89375
FLT3:ENST00000241453:c.2638G>A	0.966809
NF1:ENST00000358273:c.5852C>T	0.919911
NF1:ENST00000358273:c.6805C>T	0.907963
ATM:ENST00000278616:c.7310A>C	0.923114
MAP2K1:ENST00000307102:c.607G>A	0.95851
PTEN:ENST00000371953:c.812T>C	0.903944
KIT:ENST00000288135:c.1654A>T	0.936075
FLT3:ENST00000241453:c.2503G>T	0.914053
TSC2:ENST00000219476:c.1966G>T	0.991656
FGFR1:ENST00000425967:c.1436G>T	0.935474
KRAS:ENST00000256078:c.106A>T	0.898343
PTEN:ENST00000371953:c.198G>T	0.917455
PTEN:ENST00000371953:c.101C>T	0.928388
NF1:ENST00000358273:c.1811T>A	0.977886
NF1:ENST00000358273:c.6772C>T	0.976177
PTEN:ENST00000371953:c.195C>G	0.971932
NF1:ENST00000358273:c.586�>A	0.97471
FGFR2:ENST00000457416:c.1614G>T	0.923854
SF3B1:ENST00000335508:c.1996A>G	0.905883
TSC2:ENST00000219476:c.673G>A	0.929749
SF3B1:ENST00000335508:c.1996A>C	0.903801
TSC1:ENST00000298552:c.617A>G	0.916849
MET:ENST00000318493:c.3497G>A	0.955011
FGFR1:ENST00000425967:c.1898C>T	0.958766
CDKN2A:ENST00000304494:c.352G>C	0.956975
NF1:ENST00000358273:c.2712T>A	0.938503
U2AF1:ENST00000291552:c.467G>A	0.927132
ALK:ENST00000389048:c.2453G>A	0.93556
PTEN:ENST00000371953:c.107G>A	0.955249
ERBB2:ENST00000269571:c.838G>A	0.951601
FGFR2:ENST00000457416:c.1313C>T	0.968668
CDKN2A:ENST00000304494:c.250G>C	0.970023
PDGFRA:ENST00000257290:c.1114G>A	0.958099
CDKN2A:ENST00000304494:c.250G>A	0.952808
FGFR2:ENST00000457416:c.870G>C	0.949254
NF1:ENST00000358273:c.1408G>T	0.993456
PDGFRA:ENST00000257290:c.1984G>A	0.951229
PTEN:ENST00000371953:c.164�>C	0.976914
PIK3CA:ENST00000263967:c.2594G>A	0.915482
BRAF:ENST00000288602:c.1624C>T	0.911238
NF1:ENST00000358273:c.5588G>C	0.931413
PTEN:ENST00000371953:c.697C>T	0.971128
SF3B1:ENST00000335508:c.2716G>A	0.935256
PTEN:ENST00000371953:c.380G>A	0.910033
RET:ENST00000355710:c.2906G>A	0.898854
SF3B1:ENST00000335508:c.2294A>G	0.915434
ATM:ENST00000278616:c.2921C>T	0.911872
PIK3CA:ENST00000263967:c.1625A>T	0.927675
NF1:ENST00000358273:c.7474C>T	0.989709
NRAS:ENST00000369535:c.461A>G	0.892931
PTEN:ENST00000371953:c.382A>T	0.970323
BRAF:ENST00000288602:c.1915G>A	0.93168
PIK3CA:ENST00000263967:c.2975G>C	0.97481
NF1:ENST00000358273:c.4061C>T	0.904131
PTEN:ENST00000371953:c.720C>G	0.959648
IDH1:ENST00000415913:c.1109G>A	0.897007
PTEN:ENST00000371953:c.48T>G	0.942091
PTEN:ENST00000371953:c.701G>T	0.913877
ESR1:ENST00000440973:c.739G>A	0.980745
KRAS:ENST00000256078:c.187G>A	0.955874
EZH2:ENST00000460911:c.101G>C	0.982722
PDGFRA:ENST00000257290:c.2942G>C	0.90794
BRAF:ENST00000288602:c.1799T>A	0.92337
FGFR2:ENST00000457416:c.301G>T	0.95173
MTOR:ENST00000361445:c.3509G>A	0.937484
BRAF:ENST00000288602:c.1906C>G	0.946762
MTOR:ENST00000361445:c.4922C>T	0.96321
PTEN:ENST00000371953:c.755A>T	0.91717
NF1:ENST00000358273:c.3968C>T	0.935077
FLT3:ENST00000241453:c.1838G>A	0.890697
SF3B1:ENST00000335508:c.1898C>T	0.909561
PTEN:ENST00000371953:c.801�>C	0.982376
PTEN:ENST00000371953:c.138C>G	0.980073
SF3B1:ENST00000335508:c.2704G>A	0.935256
NF1:ENST00000358273:c.5839G>T	0.994774
ATM:ENST00000278616:c.5347G>T	0.977133
BRCA2:ENST00000380152:c.4777G>T	0.948107
PIK3CA:ENST00000263967:c.1633G>C	0.94915
PIK3CA:ENST00000263967:c.1633G>A	0.95998
MAP2K2:ENST00000262948:c.775G>A	0.913292
ALK:ENST00000389048:c.3521T>G	0.953547
NF1:ENST00000358273:c.4600C>T	0.979049
NF1:ENST00000358273:c.5464C>T	0.952492
MTOR:ENST00000361445:c.5929A>T	0.935293
KRAS:ENST00000256078:c.37G>T	0.929283
ERCC2:ENST00000391945:c.1820G>C	0.892006
PIK3CA:ENST00000263967:c.1094A>T	0.90763
ATM:ENST00000278616:c.5935G>T	0.98813
PTEN:ENST00000371953:c.1003C>T	0.959797
ERCC2:ENST00000391945:c.1852G>A	0.902265
PIK3CA:ENST00000263967:c.1049A>G	0.951361
PIK3CA:ENST00000263967:c.1352G>T	0.937331
BRAF:ENST00000288602:c.2093A>G	0.902116
NF1:ENST00000358273:c.3163C>T	0.987222
NF1:ENST00000358273:c.2850�>A	0.973667
MAP2K1:ENST00000307102:c.370C>T	0.931772
KIT:ENST00000288135:c.1712T>A	0.933901
PDGFRA:ENST00000257290:c.1672C>T	0.909227
BRCA1:ENST00000357654:c.3334G>T	0.920093
PTEN:ENST00000371953:c.143A>T	0.899534
PTEN:ENST00000371953:c.528T>G	0.966195
NF1:ENST00000358273:c.1381C>T	0.98059
KRAS:ENST00000256078:c.38G>A	0.912095
NF1:ENST00000358273:c.8147G>A	0.959232
NF1:ENST00000358273:c.5714C>T	0.905406
CDKN2A:ENST00000304494:c.155T>G	0.890846
EZH2:ENST00000460911:c.2003A>G	0.904344
PTEN:ENST00000371953:c.44G>C	0.911558
KRAS:ENST00000256078:c.38G>T	0.91648
NF1:ENST00000358273:c.6715C>T	0.985981
FLT3:ENST00000241453:c.1850G>A	0.946335
BRCA1:ENST00000357654:c.1080C>A	0.912537
NF1:ENST00000358273:c.5812�>A	0.980208
ATM:ENST00000278616:c.7382G>C	0.949708
NF1:ENST00000358273:c.4330A>G	0.904698
NF1:ENST00000358273:c.7348C>T	0.987214
PDGFRA:ENST00000257290:c.2720A>C	0.892812
PTEN:ENST00000371953:c.295G>T	0.987701
ERBB2:ENST00000269571:c.929C>A	0.89147
MTOR:ENST00000361445:c.6302G>T	0.941718
NF1:ENST00000358273:c.5665G>A	0.965632
MTOR:ENST00000361445:c.4555G>A	0.947873
BRCA1:ENST00000357654:c.3478A>T	0.895807
ERBB2:ENST00000269571:c.2305G>A	0.961435
ERBB2:ENST00000269571:c.2305G>C	0.961393
PTEN:ENST00000371953:c.805A>T	0.982333
BRCA2:ENST00000380152:c.7750G>T	0.900601
ATM:ENST00000278616:c.68G>A	0.938832
SF3B1:ENST00000335508:c.2584G>A	0.963622
ATM:ENST00000278616:c.385A>T	0.990768
SMARCB1:ENST00000263121:c.602G>T	0.963508
ATM:ENST00000278616:c.2558C>A	0.959302
BRAF:ENST00000288602:c.1756G>A	0.968305
NF1:ENST00000358273:c.1713G>A	0.989911
ALK:ENST00000389048:c.2807G>A	0.933039
KRAS:ENST00000256078:c.436G>C	0.968872
KRAS:ENST00000256078:c.436G>A	0.951882
FGFR1:ENST00000425967:c.2032G>A	0.933115
FLT3:ENST00000241453:c.2516A>G	0.914555
EZH2:ENST00000460911:c.791T>G	0.920223
ATM:ENST00000278616:c.8443G>A	0.931313
NF1:ENST00000358273:c.6563C>T	0.950617
PTEN:ENST00000371953:c.778A>T	0.985823
PTEN:ENST00000371953:c.49C>T	0.976608
ATM:ENST00000278616:c.8558C>G	0.924091
NF1:ENST00000358273:c.3774G>A	0.992896
SMARCB1:ENST00000263121:c.446C>A	0.925192
PIK3CA:ENST00000263967:c.2597T>G	0.908214
SF3B1:ENST00000335508:c.1781G>A	0.965772
PTEN:ENST00000371953:c.82A>T	0.907656
NF1:ENST00000358273:c.4486C>T	0.930553
PDGFRA:ENST00000257290:c.2552C>T	0.935451
MTOR:ENST00000361445:c.2870G>A	0.902123
ERBB2:ENST00000269571:c.2224G>C	0.945195
FGFR1:ENST00000425967:c.1475C>T	0.9532
SF3B1:ENST00000335508:c.2101G>T	0.951833
BRAF:ENST00000288602:c.1682C>A	0.958546
NF1:ENST00000358273:c.1649T>C	0.931115
PTEN:ENST00000371953:c.275A>G	0.963304
ATM:ENST00000278616:c.4498C>T	0.953177
EZH2:ENST00000460911:c.1865C>A	0.895338
MAP2K1:ENST00000307102:c.199G>A	0.958811
SMARCB1:ENST00000263121:c.1097G>C	0.943106
NF1:ENST00000358273:c.5855G>A	0.989664
NF1:ENST00000358273:c.5357C>T	0.94828
EZH2:ENST00000460911:c.191G>T	0.92255
BRAF:ENST00000288602:c.1391G>T	0.903772
BRAF:ENST00000288602:c.1094C>T	0.934033
MTOR:ENST00000361445:c.4448G>T	0.908295
ATM:ENST00000278616:c.7297C>T	0.98626
ATM:ENST00000278616:c.8071C>T	0.960433
ATM:ENST00000278616:c.5464G>T	0.986463
ERCC2:ENST00000391945:c.737C>A	0.900594
MTOR:ENST00000361445:c.2656C>T	0.898321
PTEN:ENST00000371953:c.408T>A	0.976936
PIK3CA:ENST00000263967:c.353G>A	0.895712
FGFR2:ENST00000457416:c.658A>T	0.920459
NF1:ENST00000358273:c.3719C>G	0.92004
PIK3CA:ENST00000263967:c.1412C>T	0.902302
FLT3:ENST00000241453:c.2565G>T	0.947918
PTEN:ENST00000371953:c.319G>C	0.928892
NF1:ENST00000358273:c.7661C>T	0.924438
NF1:ENST00000358273:c.5902C>T	0.984533
NF1:ENST00000358273:c.2266C>T	0.989864
PIK3CA:ENST00000263967:c.3019G>C	0.896338
NF1:ENST00000358273:c.7013T>A	0.930846
PIK3CA:ENST00000263967:c.316G>C	0.895462
PTEN:ENST00000371953:c.319G>T	0.92552
SF3B1:ENST00000335508:c.2219G>A	0.927794
MTOR:ENST00000361445:c.5395G>A	0.978079
ERBB2:ENST00000269571:c.2524G>A	0.925625
IDH1:ENST00000415913:c.145C>T	0.957019
PTEN:ENST00000371953:c.419T>G	0.98201
PTEN:ENST00000371953:c.278A>T	0.890939
NF1:ENST00000358273:c.3049C>T	0.989614
PTEN:ENST00000371953:c.764T>G	0.95152
EZH2:ENST00000460911:c.542A>G	0.898971
NF1:ENST00000358273:c.4796C>T	0.955428
NF1:ENST00000358273:c.7484C>T	0.943065
PTEN:ENST00000371953:c.127G>T	0.989954
FGFR3:ENST00000440486:c.2356G>A	0.903165
BRAF:ENST00000288602:c.1405G>A	0.896813
U2AF1:ENST00000291552:c.101C>T	0.946428
NF1:ENST00000358273:c.574C>T	0.973844
NF1:ENST00000358273:c.1039C>T	0.991673
FGFR3:ENST00000440486:c.811G>A	0.918749
U2AF1:ENST00000291552:c.101C>A	0.930994
NF1:ENST00000358273:c.5671C>T	0.981021
MTOR:ENST00000361445:c.7199G>A	0.92388
FGFR3:ENST00000440486:c.2140G>A	0.927003
FGFR1:ENST00000425967:c.854G>T	0.904862
KRAS:ENST00000256078:c.35G>T	0.922671
PIK3CA:ENST00000263967:c.1624G>C	0.947736
EZH2:ENST00000460911:c.1490G>A	0.903522
PIK3CA:ENST00000263967:c.1624G>A	0.958854
PTEN:ENST00000371953:c.407G>T	0.908505
NF1:ENST00000358273:c.6855C>A	0.978906
ALK:ENST00000389048:c.3836G>T	0.914047
ERBB2:ENST00000269571:c.2305G>T	0.956455
ERBB2:ENST00000269571:c.2504A>T	0.921237
SF3B1:ENST00000335508:c.1621T>C	0.969644
NF1:ENST00000358273:c.1007G>A	0.990621
NF1:ENST00000358273:c.2251G>T	0.986119
PTEN:ENST00000371953:c.523G>T	0.915764
KRAS:ENST00000256078:c.182A>T	0.912028
PTEN:ENST00000371953:c.386G>A	0.916973
PTEN:ENST00000371953:c.445C>T	0.987573
PTEN:ENST00000371953:c.492�>T	0.979938
PIK3CA:ENST00000263967:c.2702G>T	0.942786
PTEN:ENST00000371953:c.277C>T	0.911887
MAP2K1:ENST00000307102:c.371C>A	0.920455
KRAS:ENST00000256078:c.182A>G	0.911063
SF3B1:ENST00000335508:c.2695G>T	0.905353
PTEN:ENST00000371953:c.455T>C	0.918932
BRCA2:ENST00000380152:c.8084C>A	0.959797
PTEN:ENST00000371953:c.333G>A	0.978812
SF3B1:ENST00000335508:c.1970C>T	0.923663
PDGFRA:ENST00000257290:c.2465G>A	0.930604
KRAS:ENST00000256078:c.35G>C	0.91648
KRAS:ENST00000256078:c.35G>A	0.910278
PIK3CA:ENST00000263967:c.1840T>A	0.8901
NF1:ENST00000358273:c.3158C>G	0.989782
SF3B1:ENST00000335508:c.2099A>G	0.938929
BRCA2:ENST00000380152:c.8510G>T	0.925735
IDH1:ENST00000415913:c.395G>T	0.940233
MTOR:ENST00000361445:c.6267G>A	0.948839
PTEN:ENST00000371953:c.518G>A	0.924006
PTEN:ENST00000371953:c.524T>A	0.907557
ATM:ENST00000278616:c.5188C>T	0.986162
NF1:ENST00000358273:c.7069G>T	0.992161
ALK:ENST00000389048:c.3522C>A	0.936591
NF1:ENST00000358273:c.2087G>A	0.984525
ATM:ENST00000278616:c.8122G>A	0.96652
TSC1:ENST00000298552:c.2612C>G	0.969024
NF1:ENST00000358273:c.7591C>T	0.989531
IDH2:ENST00000330062:c.410G>A	0.912775
PTEN:ENST00000371953:c.895G>T	0.988265
SF3B1:ENST00000335508:c.3766C>T	0.928947
BRCA1:ENST00000357654:c.301�>G	0.977109
PTEN:ENST00000371953:c.314G>A	0.897062
BRAF:ENST00000288602:c.1616A>C	0.950732
ERBB2:ENST00000269571:c.2788G>A	0.929033
TSC1:ENST00000298552:c.2380C>T	0.985806
SF3B1:ENST00000335508:c.3523G>T	0.910826
ATM:ENST00000278616:c.6805C>T	0.982346
SF3B1:ENST00000335508:c.1109C>T	0.923394
BRAF:ENST00000288602:c.1847C>T	0.96692
PTEN:ENST00000371953:c.493G>T	0.979888
FGFR2:ENST00000457416:c.1835C>T	0.906228
NF1:ENST00000358273:c.3942G>A	0.986535
PTEN:ENST00000371953:c.71A>G	0.935433
CDKN2A:ENST00000304494:c.35C>A	0.952569
PTEN:ENST00000371953:c.752G>T	0.92064
PIK3CA:ENST00000263967:c.1345C>A	0.926922
EZH2:ENST00000460911:c.2180�>A	0.977015
TSC1:ENST00000298552:c.694G>A	0.954858
BRAF:ENST00000288602:c.1781A>G	0.937168
SMARCB1:ENST00000263121:c.146C>A	0.988021
TSC1:ENST00000298552:c.569G>C	0.977375
PTEN:ENST00000371953:c.752G>A	0.911744
FGFR2:ENST00000457416:c.1980G>C	0.925804
ATM:ENST00000278616:c.8689G>A	0.952071
NF1:ENST00000358273:c.6691G>T	0.983454
KIT:ENST00000288135:c.1924A>G	0.923254
ATM:ENST00000278616:c.8083G>T	0.907081
TSC2:ENST00000219476:c.3107C>T	0.928716
MTOR:ENST00000361445:c.6644C>T	0.947083
ATM:ENST00000278616:c.8152G>C	0.940367
MTOR:ENST00000361445:c.7105G>A	0.916793
PIK3CA:ENST00000263967:c.1637A>G	0.913286
PIK3CA:ENST00000263967:c.1637A>C	0.919552
PTEN:ENST00000371953:c.388C>T	0.97629
PIK3CA:ENST00000263967:c.241G>A	0.897375
PTEN:ENST00000371953:c.534T>A	0.967171
ATM:ENST00000278616:c.8083G>A	0.911668
NF1:ENST00000358273:c.2050C>T	0.986741
ERBB2:ENST00000269571:c.929C>T	0.922658
EZH2:ENST00000460911:c.1916C>G	0.990693
CDKN2A:ENST00000304494:c.159G>C	0.911107
NRAS:ENST00000369535:c.203G>C	0.943676
FLT3:ENST00000241453:c.2146G>A	0.950695
FLT3:ENST00000241453:c.2146G>C	0.948076
CDKN2A:ENST00000304494:c.340C>A	0.917398
MTOR:ENST00000361445:c.6628G>C	0.95047
FGFR2:ENST00000457416:c.2237C>A	0.943845
PTEN:ENST00000371953:c.821G>A	0.985779
BRCA2:ENST00000380152:c.6469C>T	0.903065
BRCA2:ENST00000380152:c.5645C>A	0.924641
BRAF:ENST00000288602:c.1780G>A	0.946413
NF1:ENST00000358273:c.3748C>T	0.937621
ATM:ENST00000278616:c.2944C>T	0.953774
CDKN2A:ENST00000304494:c.322G>T	0.940921
EZH2:ENST00000460911:c.394C>T	0.936548
NF1:ENST00000358273:c.1318C>T	0.99245
CDKN2A:ENST00000304494:c.355G>T	0.977741
NF1:ENST00000358273:c.910C>T	0.976375
PTEN:ENST00000371953:c.259C>T	0.988099
NRAS:ENST00000369535:c.181C>A	0.931289
NF1:ENST00000358273:c.5261C>T	0.902522
NF1:ENST00000358273:c.3721C>T	0.991602
NF1:ENST00000358273:c.3208C>T	0.981898
KIT:ENST00000288135:c.2447A>T	0.933346
FGFR1:ENST00000425967:c.1978G>C	0.930013
NF1:ENST00000358273:c.1866T>A	0.973433
BRAF:ENST00000288602:c.1787G>T	0.937329
ALK:ENST00000389048:c.3512T>A	0.933428
PTEN:ENST00000371953:c.634�>A	0.975725
TSC2:ENST00000219476:c.4603G>A	0.938869
NF1:ENST00000358273:c.7646C>G	0.991312
MAP2K1:ENST00000307102:c.529C>G	0.904153
TSC1:ENST00000298552:c.1607T>A	0.91485
ATM:ENST00000278616:c.8662A>T	0.91451
MTOR:ENST00000361445:c.6647T>C	0.944565
PTEN:ENST00000371953:c.287C>T	0.892672
BRAF:ENST00000288602:c.1787G>A	0.927099
PTEN:ENST00000371953:c.264T>A	0.965631
PTEN:ENST00000371953:c.959T>A	0.981158
U2AF1:ENST00000291552:c.470A>C	0.939163
PIK3CA:ENST00000263967:c.3013A>G	0.948426
PIK3CA:ENST00000263967:c.332A>G	0.934345
FGFR2:ENST00000457416:c.755C>G	0.975776
PTEN:ENST00000371953:c.640C>T	0.98904
FGFR2:ENST00000457416:c.1147T>C	0.908225
PIK3CA:ENST00000263967:c.1048G>A	0.942501
NF1:ENST00000358273:c.7189�>A	0.980748
FGFR2:ENST00000457416:c.1322C>T	0.953812
IDH1:ENST00000415913:c.629G>A	0.904912
BRCA1:ENST00000357654:c.1292T>G	0.95616
PTEN:ENST00000371953:c.634�>C	0.976302
ATM:ENST00000278616:c.3673C>T	0.969358
SF3B1:ENST00000335508:c.1903G>T	0.918469
PIK3CA:ENST00000263967:c.323G>A	0.929086
PTEN:ENST00000371953:c.106G>A	0.920653
NF1:ENST00000358273:c.5443C>T	0.979907
FGFR3:ENST00000440486:c.746C>G	0.910414
PIK3CA:ENST00000263967:c.1258T>C	0.916819
PIK3CA:ENST00000263967:c.323G>T	0.947521
TSC1:ENST00000298552:c.733C>T	0.993836
PIK3CA:ENST00000263967:c.1357G>C	0.956013
PIK3CA:ENST00000263967:c.1357G>A	0.966176
PIK3CA:ENST00000263967:c.2176G>A	0.957969
NF1:ENST00000358273:c.6101C>T	0.947813
NF1:ENST00000358273:c.629T>A	0.977409
SF3B1:ENST00000335508:c.3085G>A	0.954629
HRAS:ENST00000311189:c.181C>A	0.895199
ATM:ENST00000278616:c.8054C>A	0.990194
IDH1:ENST00000415913:c.22G>A	0.911816
PTEN:ENST00000371953:c.124C>G	0.914068
PIK3CA:ENST00000263967:c.1093G>A	0.947437
ATM:ENST00000278616:c.3586A>T	0.966402
PTEN:ENST00000371953:c.811T>A	0.906064
NF1:ENST00000358273:c.5959C>T	0.991818
IDH1:ENST00000415913:c.1138A>T	0.909189
SF3B1:ENST00000335508:c.2492G>A	0.980357
EZH2:ENST00000460911:c.1618C>T	0.98779
PTEN:ENST00000371953:c.469G>T	0.988346
PIK3CA:ENST00000263967:c.1612G>A	0.951467
ALK:ENST00000389048:c.3733T>A	0.927777
KRAS:ENST00000256078:c.218G>T	0.922137
MTOR:ENST00000361445:c.3482G>A	0.960635
PTEN:ENST00000371953:c.500C>G	0.924166
ATM:ENST00000278616:c.8671G>C	0.907743
FGFR2:ENST00000457416:c.1154G>A	0.89294
ATM:ENST00000278616:c.8158G>A	0.961564
ATM:ENST00000278616:c.8158G>C	0.958892
NF1:ENST00000358273:c.3916C>T	0.975938
NF1:ENST00000358273:c.3247C>T	0.943484
PTEN:ENST00000371953:c.743C>A	0.908946
PTEN:ENST00000371953:c.945T>A	0.963325
PTEN:ENST00000371953:c.810G>A	0.919508
RET:ENST00000355710:c.2221G>A	0.923501
MTOR:ENST00000361445:c.7162G>C	0.891951
NF1:ENST00000358273:c.3827G>A	0.97534
BRAF:ENST00000288602:c.1801A>G	0.943114
ALK:ENST00000389048:c.2804G>T	0.898032
BRCA2:ENST00000380152:c.8652T>A	0.926353
NF1:ENST00000358273:c.487G>T	0.989781
ATM:ENST00000278616:c.1537C>T	0.980584
NF1:ENST00000358273:c.5572G>A	0.92892
PIK3CA:ENST00000263967:c.263G>A	0.947755
BRCA1:ENST00000357654:c.3841C>T	0.953796
RAF1:ENST00000251849:c.122G>C	0.961055
MTOR:ENST00000361445:c.7258G>C	0.961087
TSC1:ENST00000298552:c.520G>T	0.987488
KRAS:ENST00000256078:c.437C>T	0.940928
EZH2:ENST00000460911:c.363G>C	0.908545
PTEN:ENST00000371953:c.787A>T	0.9872
MTOR:ENST00000361445:c.7280T>A	0.896343
ATM:ENST00000278616:c.8339T>G	0.908309
BRCA2:ENST00000380152:c.559G>T	0.982581
ATM:ENST00000278616:c.7328G>A	0.958805
FGFR1:ENST00000425967:c.2059A>G	0.934202
BRAF:ENST00000288602:c.1397G>T	0.903772
PTEN:ENST00000371953:c.315T>G	0.896699
ATM:ENST00000278616:c.5554C>T	0.955417
FGFR1:ENST00000425967:c.1426C>T	0.902176
PTEN:ENST00000371953:c.289C>T	0.986941
NF1:ENST00000358273:c.8017C>T	0.981123
BRAF:ENST00000288602:c.773G>T	0.891907
BRAF:ENST00000288602:c.1397G>A	0.932257
ATM:ENST00000278616:c.4906C>T	0.987575
KIT:ENST00000288135:c.2410C>T	0.916414
NF1:ENST00000358273:c.3875A>G	0.927991
BRCA2:ENST00000380152:c.8931T>G	0.933629
ATM:ENST00000278616:c.5807T>C	0.899008
MAP2K2:ENST00000262948:c.589C>T	0.914916
PTEN:ENST00000371953:c.830C>T	0.925049
PIK3CA:ENST00000263967:c.1351G>A	0.910059
PIK3CA:ENST00000263967:c.278G>A	0.919119
ATM:ENST00000278616:c.472G>C	0.95605
ATM:ENST00000278616:c.8330G>A	0.916141
PTEN:ENST00000371953:c.269T>C	0.899685
PTEN:ENST00000371953:c.313T>G	0.931175
FLT3:ENST00000241453:c.2095C>T	0.944
MTOR:ENST00000361445:c.5662T>C	0.945238
NF1:ENST00000358273:c.240T>A	0.974811
MTOR:ENST00000361445:c.5662T>A	0.924367
MTOR:ENST00000361445:c.3908G>T	0.93798
MTOR:ENST00000361445:c.5662T>G	0.922345
FLT3:ENST00000241453:c.2662C>T	0.944425
KRAS:ENST00000256078:c.176C>G	0.935787
KRAS:ENST00000256078:c.176C>A	0.936508
PIK3CA:ENST00000263967:c.1810T>C	0.909025
NF1:ENST00000358273:c.844C>T	0.984686
ATM:ENST00000278616:c.6115G>A	0.953242
FLT3:ENST00000241453:c.2714G>T	0.91671
MTOR:ENST00000361445:c.6644C>A	0.939304
TSC2:ENST00000219476:c.3337G>T	0.986171
ATM:ENST00000278616:c.8307G>A	0.987834
PTEN:ENST00000371953:c.737C>T	0.897939
RAF1:ENST00000251849:c.1432G>A	0.951666
EZH2:ENST00000460911:c.997G>C	0.904383
ERBB2:ENST00000269571:c.2033G>A	0.905915
KRAS:ENST00000256078:c.59C>G	0.931599
FGFR1:ENST00000425967:c.719G>A	0.915445
TSC1:ENST00000298552:c.485C>T	0.954116
NF1:ENST00000358273:c.8405C>T	0.901251
NF1:ENST00000358273:c.5545G>A	0.954363
NRAS:ENST00000369535:c.182A>C	0.938998
MTOR:ENST00000361445:c.5287G>T	0.939662
IDH1:ENST00000415913:c.1135T>G	0.931035
PTEN:ENST00000371953:c.1008C>A	0.977773
PTEN:ENST00000371953:c.1008C>G	0.977058
ATM:ENST00000278616:c.1010G>A	0.934554
ATM:ENST00000278616:c.5021G>T	0.930617
ATM:ENST00000278616:c.9019G>A	0.92586
BRCA1:ENST00000357654:c.280C>T	0.980677
TSC2:ENST00000219476:c.4541C>G	0.976179
MTOR:ENST00000361445:c.2126A>G	0.959893
ATM:ENST00000278616:c.8663T>C	0.901643
PTEN:ENST00000371953:c.260A>C	0.932461
PTEN:ENST00000371953:c.754G>T	0.946644
MAP2K2:ENST00000262948:c.329C>T	0.937141
BRAF:ENST00000288602:c.1742A>G	0.945388
BRCA2:ENST00000380152:c.8777T>G	0.965736
ERBB2:ENST00000269571:c.926G>C	0.936098
BRAF:ENST00000288602:c.1742A>C	0.948261
FGFR3:ENST00000440486:c.2056G>A	0.936568
ATM:ENST00000278616:c.8977C>T	0.967848
PTEN:ENST00000371953:c.323T>C	0.894861
PTEN:ENST00000371953:c.302T>C	0.891725
KIT:ENST00000288135:c.1676T>C	0.929317
PTEN:ENST00000371953:c.1026�>C	0.977095
ATM:ENST00000278616:c.1882C>T	0.977462
CDKN2A:ENST00000304494:c.79G>T	0.949531
PTEN:ENST00000371953:c.274G>C	0.940757
SMARCB1:ENST00000263121:c.1102C>T	0.979182
NF1:ENST00000358273:c.334C>T	0.990753
EZH2:ENST00000460911:c.425A>T	0.910663
MTOR:ENST00000361445:c.2623G>A	0.960566
MTOR:ENST00000361445:c.5930C>A	0.962748
NF1:ENST00000358273:c.1681T>C	0.902131
TSC2:ENST00000219476:c.667G>A	0.956836
MTOR:ENST00000361445:c.5930C>G	0.947728
MTOR:ENST00000361445:c.5941A>G	0.908031
NF1:ENST00000358273:c.3986C>G	0.973778
FGFR2:ENST00000457416:c.521C>A	0.929676
ATM:ENST00000278616:c.8080G>A	0.913117
PIK3CA:ENST00000263967:c.3129G>C	0.891161
SF3B1:ENST00000335508:c.1874G>A	0.938458
PIK3CA:ENST00000263967:c.3129G>A	0.899216
FLT3:ENST00000241453:c.1820G>A	0.970063
ATM:ENST00000278616:c.6490G>A	0.949411
ATM:ENST00000278616:c.6490G>C	0.935913
SF3B1:ENST00000335508:c.1874G>T	0.947909
ATM:ENST00000278616:c.7255A>T	0.984263
PIK3CA:ENST00000263967:c.3129G>T	0.893118
PTEN:ENST00000371953:c.263A>G	0.891421
RET:ENST00000355710:c.2309G>A	0.94534
PTEN:ENST00000371953:c.511C>A	0.946635
KRAS:ENST00000256078:c.184G>A	0.951342
PTEN:ENST00000371953:c.1026�>G	0.97716
PTEN:ENST00000371953:c.698G>A	0.939733
PTEN:ENST00000371953:c.476G>A	0.932214
BRAF:ENST00000288602:c.1091C>T	0.934033
PTEN:ENST00000371953:c.511C>T	0.988614
ATM:ENST00000278616:c.5745C>A	0.974587
NF1:ENST00000358273:c.5551C>T	0.913797
ATM:ENST00000278616:c.1898�>A	0.978987
FLT3:ENST00000241453:c.2440G>A	0.920627
NRAS:ENST00000369535:c.248C>T	0.901744
NF1:ENST00000358273:c.3964G>C	0.952782
NF1:ENST00000358273:c.6995C>A	0.991699
ATM:ENST00000278616:c.6821C>T	0.941895
NF1:ENST00000358273:c.5545G>T	0.942083
FGFR2:ENST00000457416:c.1414G>A	0.959425
PIK3CA:ENST00000263967:c.1088G>C	0.920707
BRAF:ENST00000288602:c.1780G>C	0.94224
BRCA1:ENST00000357654:c.346G>T	0.976838
MTOR:ENST00000361445:c.4375G>C	0.914089
PTEN:ENST00000371953:c.213T>A	0.982185
HRAS:ENST00000311189:c.97G>A	0.92723
FLT3:ENST00000241453:c.1879G>A	0.920463
BRAF:ENST00000288602:c.1138G>T	0.938483
MTOR:ENST00000361445:c.4537G>A	0.92887
NF1:ENST00000358273:c.2848C>T	0.989832
ATM:ENST00000278616:c.7089G>T	0.908146
SF3B1:ENST00000335508:c.2708A>G	0.893853
MTOR:ENST00000361445:c.5911G>A	0.945184
PIK3CA:ENST00000263967:c.1249G>A	0.955712
PTEN:ENST00000371953:c.611C>T	0.900146
PTEN:ENST00000371953:c.892C>T	0.97899
ATM:ENST00000278616:c.1009C>T	0.94575
EZH2:ENST00000460911:c.583G>T	0.980492
PTEN:ENST00000371953:c.796A>T	0.982248
ATM:ENST00000278616:c.748C>T	0.989323
NF1:ENST00000358273:c.3544G>T	0.94911
ALK:ENST00000389048:c.3824G>A	0.970662
NF1:ENST00000358273:c.4875C>A	0.970036
PTEN:ENST00000371953:c.221G>C	0.950761
NF1:ENST00000358273:c.5365G>A	0.951615
ALK:ENST00000389048:c.3824G>T	0.943472
BRCA2:ENST00000380152:c.7805�>A	0.974056
FGFR2:ENST00000457416:c.2086G>A	0.926481
ALK:ENST00000389048:c.3911G>A	0.942432
NF1:ENST00000358273:c.1642G>T	0.938192
NF1:ENST00000358273:c.5357C>A	0.991789
PTEN:ENST00000371953:c.257C>T	0.931554
FGFR3:ENST00000440486:c.1396G>A	0.921692
BRAF:ENST00000288602:c.1400C>T	0.934753
PTEN:ENST00000371953:c.494G>A	0.953486
BRCA2:ENST00000380152:c.7948G>C	0.956346
BRCA2:ENST00000380152:c.8707G>A	0.950674
PIK3CA:ENST00000263967:c.1031T>G	0.956478
