# Supplementary material for: Clinically actionable cancer somatic variants (CACSV): a tumor interpreted dataset for analytical workflows
Source: BMC Med Genomics. 2022 Apr 25;15:95. doi: 10.1186/s12920-022-01235-7 (PMC9036759; doi:10.1186/s12920-022-01235-7)
Supplement: Supplementary file 4 — Additional file 4: Table S4. Random subset of the simulated data classified manually and by the computational methods. [file 12920_2022_1235_MOESM4_ESM.xlsx]

## Sheet: Information
gene	ens	cDNA	aa	manual	vic	cgi	cacsv
GP2	ENST00000381362	c.454G>T	p.V152L	III	III	na	III
GPR39	ENST00000329321	c.704T>G	p.L235R	III	III	na	III
FLVCR2	ENST00000238667	c.*978T>C	*326*	III	na	na	III
CAMK2G	ENST00000322680	c.65+1G>A	p.X22_splice	III	na	na	III
PPP1R16A	ENST00000292539	c.169G>A	p.E57K	III	III	na	III
RUNX2	ENST00000371438	c.*3324C>A	*1108*	III	na	na	III
SLC25A20	ENST00000319017	c.91C>G	p.L31V	III	III	na	III
SLC18B1	ENST00000275227	c.*60A>G	*20*	III	na	na	III
PEG3	ENST00000326441	c.336G>T	p.E112D	III	III	na	III
ASTN1	ENST00000361833	c.1012+17T>G	*338*	III	na	na	III
PTEN	ENST00000371953	c.634+2T>C	p.X212_splice	III	na	na	II
ATM	ENST00000278616	c.8339T>G	p.L2780R	III	na	na	II
PTEN	ENST00000371953	c.389G>T	p.R130L	III	na	na	II
PTEN	ENST00000371953	c.195C>G	p.Y65*	III	na	na	II
PTEN	ENST00000371953	c.260A>C	p.Q87P	III	na	na	II
CDKN2A	ENST00000304494	c.352G>C	p.A118P	III	na	na	II
PTEN	ENST00000371953	c.278A>T	p.H93L	III	na	na	II
BRAF	ENST00000288602	c.1400C>T	p.S467L	II	na	na	II
PTEN	ENST00000371953	c.801+2T>C	p.X267_splice	III	na	na	II
ATM	ENST00000278616	c.1898+2T>A	p.X633_splice	III	na	na	II
PTEN	ENST00000371953	c.778A>T	p.K260*	III	na	I	II
NF1	ENST00000358273	c.1381C>T	p.R461*	III	na	III	II
PTEN	ENST00000371953	c.106G>A	p.G36R	III	III	I	II
NF1	ENST00000358273	c.4875C>A	p.Y1625*	III	na	I	II
MTOR	ENST00000361445	c.6536G>A	p.G2179E	III	III	I	II
PIK3CA	ENST00000263967	c.1412C>T	p.P471L	III	II	I	I
PTEN	ENST00000371953	c.164+1G>T	p.X55_splice	III	na	na	II
ENO1	ENST00000234590	c.1138T>G	p.F380V	III	III	na	III
ATP11C	ENST00000327569	c.*1288T>G	*430*	III	na	na	III
TUBGCP3	ENST00000261965	c.652A>G	p.T218A	III	III	na	III
FCRL3	ENST00000368184	c.151C>T	p.L51=	III	na	na	III
CLEC12A	ENST00000304361	c.223dupA	p.M75Nfs*9	III	na	na	III
HIST1H1B	ENST00000331442	c.461A>G	p.K154R	III	III	na	III
NEO1	ENST00000261908	c.*437G>A	*146*	III	na	na	III
CHEK2P2	ENST00000555186	n.599C>A	*200*	III	na	na	III
EGFR	ENST00000275493	c.2156G>C	p.G719A	II	III	III	I
NF1	ENST00000358273	c.1649T>C	p.L550P	III	III	I	II
PTEN	ENST00000371953	c.164+1G>T	p.X55_splice	III	na	na	II
ATM	ENST00000278616	c.5347G>T	p.E1783*	III	na	I	II
PTEN	ENST00000371953	c.493G>T	p.G165*	III	na	III	II
NF1	ENST00000358273	c.3748C>T	p.R1250W	III	III	I	II
PTEN	ENST00000371953	c.766G>T	p.E256*	III	na	III	II
CDKN2A	ENST00000304494	c.79G>T	p.E27*	III	na	I	II
EGFR	ENST00000275493	c.766G>T	p.D256Y	III	III	I	I
ATM	ENST00000278616	c.7310A>C	p.Y2437S	III	III	I	II
FAM208A	ENST00000493960	c.3827T>C	p.L1276S	III	na	na	III
SDAD1	ENST00000356260	c.1462G>T	p.E488*	III	na	na	III
NCR2	ENST00000373089	c.421A>T	p.T141S	III	III	na	III
CARF	ENST00000402905	c.1475C>G	p.S492*	III	na	na	III
NUAK1	ENST00000261402	c.1521G>T	p.P507=	III	na	na	III
PGAM4	ENST00000458128	c.498C>T	p.F166=	III	na	na	III
ITPKC	ENST00000263370	c.1383G>T	p.L461=	III	na	na	III
PTEN	ENST00000371953	c.314G>A	p.C105Y	III	III	I	II
NF1	ENST00000358273	c.376G>T	p.E126*	III	na	I	II
PTEN	ENST00000371953	c.386G>A	p.G129E	III	III	III	II
BRAF	ENST00000288602	c.1400C>T	p.S467L	II	III	I	II
NF1	ENST00000358273	c.487G>T	p.E163*	III	na	I	II
ATM	ENST00000278616	c.1882C>T	p.Q628*	III	na	I	II
PTEN	ENST00000371953	c.810G>A	p.M270I	III	III	I	II
NF1	ENST00000358273	c.5443C>T	p.Q1815*	III	na	I	II
PTEN	ENST00000371953	c.811T>A	p.F271I	III	III	I	II
ATM	ENST00000278616	c.5464G>T	p.E1822*	III	na	I	II
CNN2P6	ENST00000439038	n.89G>A	*30*	III	na	na	III
POLR2B	ENST00000314595	c.709G>A	p.V237I	III	III	na	III
NOA1	ENST00000264230	c.*76C>T	*26*	III	na	na	III
RNF130	ENST00000521389	c.1245G>T	p.E415D	III	III	na	III
SH3YL1	ENST00000356150	c.438C>A	p.S146=	III	na	na	III
ITIH6	ENST00000218436	c.2078G>A	p.S693N	III	III	na	III
NOLC1	ENST00000605788	c.1321A>G	p.M441V	III	III	na	III
SGIP1	ENST00000371037	c.1079C>T	p.P360L	III	III	na	III
INSM1	ENST00000310227	c.*24del	*8*	III	na	na	III
ATAD5	ENST00000321990	c.1506G>C	p.K502N	III	III	na	III
NF1	ENST00000358273	c.5464C>T	p.Q1822*	III	na	na	II
NF1	ENST00000358273	c.6855C>A	p.Y2285*	III	na	na	II
PTEN	ENST00000371953	c.277C>T	p.H93Y	III	III	na	II
ATM	ENST00000278616	c.1537C>T	p.Q513*	III	na	na	II
BRAF	ENST00000288602	c.1091C>T	p.S364L	III	III	na	II
MTOR	ENST00000361445	c.6628G>C	p.A2210P	III	III	na	II
PTEN	ENST00000371953	c.493G>T	p.G165*	III	na	na	II
PTEN	ENST00000371953	c.752G>T	p.G251V	III	III	na	II
CDKN2A	ENST00000304494	c.322G>A	p.D108N	III	III	na	II
PTEN	ENST00000371953	c.253G>T	p.V85F	III	III	na	II
STOML3	ENST00000379631	c.31C>T	p.Q11*	III	na	na	III
CCDC178	ENST00000383096	c.1070C>T	p.S357L	III	III	na	III
GBAS	ENST00000322090	c.460C>A	p.R154S	III	na	na	III
C1orf94	ENST00000488417	c.1154A>T	p.K385I	III	III	na	III
OR11A1	ENST00000377147	c.*47G>T	*16*	III	na	na	III
VPS33B	ENST00000333371	c.688_691del	p.L230Wfs*8	III	na	na	III
OLA1	ENST00000284719	c.-36C>T	*12*	III	na	na	III
MAMDC2	ENST00000377182	c.1405-157C>T	*469*	III	na	na	III
CXorf36	ENST00000398000	c.1248T>A	p.C416*	III	na	na	III
HIVEP1	ENST00000379388	c.5965C>T	p.L1989F	III	III	na	III
NF1	ENST00000358273	c.3163C>T	p.Q1055*	III	na	I	II
NF1	ENST00000358273	c.3721C>T	p.R1241*	III	na	III	II
NF1	ENST00000358273	c.629T>A	p.L210*	III	na	III	II
PTEN	ENST00000371953	c.634+2T>C	p.X212_splice	III	na	na	II
PTEN	ENST00000371953	c.284C>T	p.P95L	III	III	I	II
PTEN	ENST00000371953	c.754G>T	p.D252Y	III	na	I	II
BRAF	ENST00000288602	c.1787G>A	p.G596D	III	na	I	I
PTEN	ENST00000371953	c.382A>T	p.K128*	III	na	I	II
PTEN	ENST00000371953	c.810G>A	p.M270I	III	na	I	II
MTOR	ENST00000361445	c.6647T>C	p.L2216P	III	na	I	II
PTEN	ENST00000371953	c.313T>G	p.C105G	III	na	I	II
PTEN	ENST00000371953	c.634+2T>C	p.X212_splice	III	na	na	II
NF1	ENST00000358273	c.6563C>T	p.S2188F	III	na	I	II
PTEN	ENST00000371953	c.48T>G	p.Y16*	III	na	III	II
BRAF	ENST00000288602	c.1915G>A	p.V639I	III	na	I	I
ALOXE3	ENST00000448843	c.1159G>A	p.D387N	III	III	na	III
PRKAA1	ENST00000397128	c.894G>A	p.M298I	III	III	na	III
DLC1	ENST00000276297	c.1017G>T	p.K339N	III	III	na	III
KIAA1210	ENST00000402510	c.4289G>A	p.G1430E	III	III	na	III
GABPB1	ENST00000220429	c.608C>G	p.S203C	III	III	na	III
CDH10	ENST00000264463	c.1744C>T	p.L582=	III	na	na	III
VPS8	ENST00000437079	c.2654_2655del	p.A885Gfs*7	III	na	na	III
HSD17B7	ENST00000254521	c.543C>A	p.L181=	III	na	na	III
DIXDC1	ENST00000440460	c.1381C>A	p.L461I	III	III	na	III
GNAS	ENST00000371085	c.441T>C	p.Y147=	III	na	na	III
NF1	ENST00000358273	c.6691G>T	p.E2231*	III	na	I	II
PTEN	ENST00000371953	c.492+1G>T	p.X164_splice	III	na	na	II
CDKN2A	ENST00000304494	c.155T>G	p.M52R	III	III	I	II
NF1	ENST00000358273	c.7013T>A	p.L2338H	III	III	I	II
PTEN	ENST00000371953	c.264T>A	p.Y88*	III	na	I	II
KRAS	ENST00000256078	c.64C>A	p.Q22K	II	III	III	I
NF1	ENST00000358273	c.1811T>A	p.L604*	III	na	I	II
KRAS	ENST00000256078	c.182A>G	p.Q61R	I	III	III	I
ATM	ENST00000278616	c.7297C>T	p.Q2433*	III	na	I	II
EGFR	ENST00000275493	c.2573T>G	p.L858R	I	III	III	I
ANKHD1	ENST00000360839	c.4266A>T	p.A1422=	III	na	na	III
ZNF610	ENST00000321287	c.1245A>T	p.L415=	III	na	na	III
CCSER1	ENST00000509176	c.583G>T	p.V195F	III	III	na	III
CHST10	ENST00000264249	c.380C>T	p.P127L	III	III	na	III
ADD3	ENST00000356080	c.960+104T>C	*320*	III	na	na	III
FAM40A	ENST00000369795	c.488C>T	p.A163V	III	na	na	III
NF1	ENST00000358273	c.6242T>G	p.L2081*	III	na	I	II
NF1	ENST00000358273	c.5416C>T	p.Q1806*	III	na	I	II
PTEN	ENST00000371953	c.509G>A	p.S170N	III	III	I	II
PTEN	ENST00000371953	c.1026+1G>C	p.X342_splice	III	na	na	II
NF1	ENST00000358273	c.2786T>C	p.L929P	III	III	I	II
BRAF	ENST00000288602	c.1391G>T	p.G464V	III	III	III	II
NF1	ENST00000358273	c.376G>T	p.E126*	III	na	I	II
PTEN	ENST00000371953	c.48T>G	p.Y16*	III	na	III	II
KMT2C	ENST00000262189	c.996C>T	p.D332=	III	na	na	III
JMJD4	ENST00000366758	c.910G>A	p.G304S	III	III	na	III
SCFD1	ENST00000458591	c.1299T>C	p.T433=	III	na	na	III
SLC7A5P1	ENST00000568957	n.300G>T	*100*	III	na	na	III
FLI1	ENST00000527786	c.852G>A	p.W284*	III	na	na	III
PCCA	ENST00000376285	c.1593_1595del	p.L532del	III	na	na	III
TRMT1L	ENST00000367506	c.205C>A	p.L69I	III	III	na	III
FCRL2	ENST00000361516	c.733G>T	p.G245*	III	na	na	III
PHF8	ENST00000357988	c.360C>T	p.S120=	III	na	na	III
COL1A1	ENST00000225964	c.1003-2A>T	p.X335_splice	III	na	na	III
NF1	ENST00000358273	c.5357C>T	p.S1786L	III	III	I	II
ATM	ENST00000278616	c.3673C>T	p.Q1225*	III	na	I	II
NF1	ENST00000358273	c.4875C>A	p.Y1625*	III	na	I	II
PTEN	ENST00000371953	c.895G>T	p.E299*	III	na	III	II
CDKN2A	ENST00000304494	c.387C>G	p.Y129*	III	na	I	II
PTEN	ENST00000371953	c.787A>T	p.K263*	III	na	I	II
NF1	ENST00000358273	c.3163C>T	p.Q1055*	III	na	I	II
PTEN	ENST00000371953	c.476G>A	p.R159K	III	III	I	II
ATM	ENST00000278616	c.8689G>A	p.G2897S	III	III	I	II
BRAF	ENST00000288602	c.1781A>G	p.D594G	III	III	III	II
PPAN	ENST00000321826	c.799A>G	p.M267V	III	na	na	III
CYP2F1	ENST00000331105	c.1207C>A	p.L403M	III	III	na	III
CEP78	ENST00000424347	c.1151C>A	p.P384H	III	III	na	III
PCDHB1	ENST00000306549	c.408G>T	p.K136N	III	III	na	III
HDAC9	ENST00000432645	c.787+1G>T	p.X263_splice	III	na	na	III
BTNL3	ENST00000342868	c.-31C>T	*11*	III	na	na	III
C3orf80	ENST00000326474	c.301A>T	p.I101F	III	III	na	III
TTN	ENST00000591111	c.68852G>T	p.R22951M	III	III	na	III
POGK	ENST00000367875	c.522G>T	p.M174I	III	III	na	III
FBXW10	ENST00000395665	c.984G>A	p.Q328=	III	na	na	III
BRAF	ENST00000288602	c.1790T>A	p.L597Q	II	III	III	II
PTEN	ENST00000371953	c.959T>A	p.L320*	III	na	III	II
NF1	ENST00000358273	c.3592G>T	p.E1198*	III	na	I	II
MTOR	ENST00000361445	c.6644C>T	p.S2215F	III	III	I	II
PTEN	ENST00000371953	c.805A>T	p.K269*	III	na	I	II
KRAS	ENST00000256078	c.182A>G	p.Q61R	II	III	III	I
SHC2	ENST00000264554	c.823A>G	p.R275G	III	III	na	III
ADH1C	ENST00000515683	c.1127G>A	p.*376=	III	na	na	III
MOV10L1	ENST00000262794	c.1138T>A	p.C380S	III	III	na	III
TAF2	ENST00000378164	c.1312C>T	p.P438S	III	III	na	III
MACF1	ENST00000372915	c.*849C>T	*283*	III	na	na	III
PIK3C2A	ENST00000265970	c.1046C>T	p.A349V	III	III	na	III
CCDC47	ENST00000225726	c.904C>G	p.L302V	III	III	na	III
NCAPG	ENST00000251496	c.2398G>T	p.E800*	III	na	na	III
GRAMD3	ENST00000285689	c.725C>A	p.S242Y	III	na	na	III
